# Supplementary material for: Deciphering pathogenic cellular module at single-cell resolution in checkpoint inhibitor-related pneumonitis
Source: Oncogene. 2023 Aug 31;42(42):3098–112. doi: 10.1038/s41388-023-02805-4 (PMC10575783; doi:10.1038/s41388-023-02805-4)
Supplement: Supplementary file 3 — Supplementary Table 1 [file 41388_2023_2805_MOESM3_ESM.xlsx]

## Sheet: Sheet1
Supplementary Table 1: Summary of clinical characteristics, CIP onset, and treatment history of patient groups included in scRNA-seq analysis, Related to Fig. 1b.
	CIP+ (n=7)	CIP- (n=6)
Age	54 (53-70)	60.5 (57-65)
M:F	7:0	4:2
Tumor histology
lung adenocarcinoma	2	3
lung squamous carcinoma	5	3
Stage
advanced	7	3
recurrence	0	3
ICI agent
Pembrolizumab	5	5
Atezolizumab	2	1
Average ICI Treatment Cycles (mean +/- sd)	11.14 +/-4.41	11.33 +/- 6.28
Time from first treatment to CIP onset (days) (mean +/- sd)	376.14 +/- 149.49	0
Time from last cycle to CIP onset (days) (mean +/- sd)	88.71 +/- 58.36	0
Time from CIP onset to bronchoscopy (days) (mean +/- sd)	5.29 +/- 3.99	0
CTCAE Grade
grade1	1	NA
grade2	6	NA
Response to corticosteroids	6/7	NA
Received Tocilizumab	2/7	NA
Additional irAE	2/7	0
