# Supplementary material for: Deciphering pathogenic cellular module at single-cell resolution in checkpoint inhibitor-related pneumonitis
Source: Oncogene. 2023 Aug 31;42(42):3098–112. doi: 10.1038/s41388-023-02805-4 (PMC10575783; doi:10.1038/s41388-023-02805-4)
Supplement: Supplementary file 4 — Supplementary Table 2 [file 41388_2023_2805_MOESM4_ESM.xlsx]

## Sheet: Sheet1
Supplementary Table 2: CIP treatment history for each patient included in scRNA-seq studies, Related to Fig. 1b.
Patient ID	Treatment	Age	Sex	Tumor histology	Stage	Prior Treatment	Time from last Treatment (days)
P1	pembrolizumab	58	M	lung squamous carcinoma	4	none	23
P2	atezolizumab	53	M	lung adenocarcinoma	4	none	70
P3	pembrolizumab	54	M	lung squamous carcinoma	4	chemotherapy+thoracic radiotherapy	13
P4	atezolizumab	53	M	lung adenocarcinoma	4	none	125
P5	pembrolizumab	70	M	lung squamous carcinoma	4	none	179
P6	pembrolizumab	54	M	lung squamous carcinoma	4	chemotherapy+thoracic radiotherapy	104
P7	pembrolizumab	58	M	lung squamous carcinoma	4	none	107
C1	pembrolizumab	63	M	lung adenocarcinoma	4	none	NA
C2	atezolizumab	60	M	lung squamous carcinoma	4	none	NA
C3	pembrolizumab	65	F	lung adenocarcinoma	4	none	NA
C4	pembrolizumab	61	M	lung squamous carcinoma	4	chemotherapy+thoracic radiotherapy	NA
C5	pembrolizumab	59	F	lung adenocarcinoma	4	chemotherapy	NA
C6	pembrolizumab	57	M	lung squamous carcinoma	4	none	NA
CIP+:P1-P7; CIP-:C1-C6
