# Supplementary material for: Deciphering pathogenic cellular module at single-cell resolution in checkpoint inhibitor-related pneumonitis
Source: Oncogene. 2023 Aug 31;42(42):3098–112. doi: 10.1038/s41388-023-02805-4 (PMC10575783; doi:10.1038/s41388-023-02805-4)
Supplement: Supplementary file 5 — Supplementary Table 3 [file 41388_2023_2805_MOESM5_ESM.xlsx]

## Sheet: Sheet1
Supplementary Table 3: Characteristics of CIP development and clinical management for each patient included in scRNA-seq studies, Related to Fig. 1b.
	Diagnosis	Grade (CTCAE)	Radiographical pattern	Time from first treatment to CIP onset (days)	Time from most last Treatment to CIP onset (days)	Time from CIP onset to bronchoscopy (days)	Total treatment cycles	Steroids prior to bronchoscopy	Tocilizumab Required for Treatment
P1	CIP+	2	COP-like	545	23	12	19	no	no
P2	CIP+	2	COP-like	298	70	2	7	no	no
P3	CIP+	2	interstitial	163	13	2	9	no	no
P4	CIP+	2	COP-like	353	125	1	7	no	yes
P5	CIP+	1	GGO	547	179	5	14	no	no
P6	CIP+	2	COP-like	254	104	7	9	no	yes
P7	CIP+	2	interstitial	473	107	8	13	no	no
C1	CIP-	0		NA	NA	NA	14	no	NA
C2	CIP-	0		NA	NA	NA	6	no	NA
C3	CIP-	0		NA	NA	NA	16	no	NA
C4	CIP-	0		NA	NA	NA	8	no	NA
C5	CIP-	0		NA	NA	NA	4	no	NA
C6	CIP-	0		NA	NA	NA	20	no	NA
COP-like:cryptogenic organizing pneumonia -like pneumonitis;GGO: ground-glass opacities
