# Supplementary material for: Deciphering pathogenic cellular module at single-cell resolution in checkpoint inhibitor-related pneumonitis
Source: Oncogene. 2023 Aug 31;42(42):3098–112. doi: 10.1038/s41388-023-02805-4 (PMC10575783; doi:10.1038/s41388-023-02805-4)
Supplement: Supplementary file 6 — Supplementary Table 4 [file 41388_2023_2805_MOESM6_ESM.xlsx]

## Sheet: Sheet1
Supplementary Table 4, DEGs of 12 main cell types, related to figure 1d
	p_val	avg_log2FC	pct.1	pct.2	p_val_adj	cluster	gene
1	0	3.33738	0.674	0.051	0	NK	XCL2
2	0	2.9569	0.575	0.052	0	NK	XCL1
3	0	2.65624	0.511	0.005	0	NK	TRDC
4	0	2.49314	0.756	0.086	0	NK	KLRD1
5	0	1.96351	0.526	0.054	0	NK	KLRC1
6	0	1.75875	0.365	0.003	0	NK	KLRF1
7	3.13205e-269	2.0169	0.63	0.095	7.88555e-265	NK	KLRB1
8	1.21832e-247	2.36785	0.894	0.24	3.06736e-243	NK	CD7
9	1.00371e-238	2.25714	0.941	0.266	2.52703e-234	NK	NKG7
10	3.54484e-214	3.06705	0.291	0.025	8.92483e-210	NK	AREG
11	6.66544e-193	3.89443	0.449	0.07	1.67816e-188	NK	GNLY
12	3.97968e-177	2.27193	0.859	0.337	1.00196e-172	NK	CTSW
13	6.19033e-169	2.01743	0.946	0.529	1.55854e-164	NK	IFITM2
14	2.82397e-165	1.72298	0.728	0.196	7.1099e-161	NK	PRF1
15	2.71968e-164	1.8129	0.958	0.393	6.84733e-160	NK	IFITM1
16	5.9356e-163	1.7828	0.859	0.291	1.49441e-158	NK	CST7
17	4.68786e-149	1.64312	0.58	0.14	1.18026e-144	NK	IL2RB
18	8.34371e-135	1.61085	0.583	0.145	2.1007e-130	NK	HOPX
19	1.36633e-125	2.81491	0.528	0.141	3.44001e-121	NK	DUSP2
20	2.87585e-118	2.40983	0.721	0.281	7.24053e-114	NK	DDIT4
21	6.50037e-62	1.96898	0.625	0.283	1.6366e-57	NK	CCL4
22	2.08044e-47	1.99636	0.252	0.073	5.23793e-43	NK	NR4A2
23	9.7428e-47	1.71394	0.536	0.332	2.45295e-42	NK	CMC1
24	3.35934e-37	2.69042	0.719	0.591	8.45782e-33	NK	ZFP36
25	1.20957e-29	3.97792	0.316	0.145	3.04534e-25	NK	MT1X
26	1.55026e-25	2.06591	0.252	0.109	3.90309e-21	NK	ZNF331
27	1.7769e-16	3.41229	0.274	0.154	4.47369e-12	NK	MT1F
28	3.75237e-13	2.19137	0.385	0.296	9.44735e-09	NK	DNAJB1
29	9.95118e-10	1.7454	0.393	0.349	2.50541e-05	NK	FAM177A1
30	6.16063e-05	1.75004	0.119	0.071	1	NK	MT1E
31	0	3.55427	0.984	0.25	0	CD8+ T	CCL5
32	0	3.22079	0.899	0.14	0	CD8+ T	NKG7
33	0	2.95945	0.775	0.068	0	CD8+ T	GZMH
34	0	2.88791	0.91	0.162	0	CD8+ T	GZMA
35	0	2.88652	0.76	0.057	0	CD8+ T	CD8A
36	0	2.87965	0.659	0.077	0	CD8+ T	GZMB
37	0	2.73112	0.745	0.051	0	CD8+ T	CD8B
38	0	2.37966	0.476	0.088	0	CD8+ T	GZMK
39	0	2.30636	0.48	0.037	0	CD8+ T	ZNF683
40	0	2.26692	0.626	0.115	0	CD8+ T	PTPRCAP
41	0	2.23581	0.878	0.173	0	CD8+ T	CST7
42	0	2.19661	0.717	0.092	0	CD8+ T	PRF1
43	0	2.17974	0.923	0.213	0	CD8+ T	CD3D
44	0	2.15322	0.445	0.029	0	CD8+ T	LINC02446
45	0	2.09318	0.963	0.238	0	CD8+ T	CD3E
46	0	2.06523	0.747	0.258	0	CD8+ T	CTSW
47	0	2.04835	0.784	0.179	0	CD8+ T	CCL4
48	0	2.03263	0.988	0.319	0	CD8+ T	IL32
49	0	1.98846	0.591	0.063	0	CD8+ T	LAG3
50	0	1.94423	0.9	0.23	0	CD8+ T	CD2
51	0	1.91074	0.742	0.238	0	CD8+ T	APOBEC3G
52	0	1.88331	0.927	0.364	0	CD8+ T	CORO1A
53	0	1.8053	0.676	0.115	0	CD8+ T	CXCR6
54	0	1.77292	0.719	0.148	0	CD8+ T	CD7
55	0	1.75137	0.726	0.163	0	CD8+ T	TRBC2
56	0	1.74329	0.755	0.161	0	CD8+ T	CD3G
57	0	1.7311	0.898	0.294	0	CD8+ T	IFITM1
58	0	1.72812	0.82	0.179	0	CD8+ T	LCK
59	0	1.62513	0.47	0.083	0	CD8+ T	HOPX
60	1.98414e-42	1.77121	0.218	0.142	4.99546e-38	CD8+ T	MT1F
61	0	2.72396	0.746	0.234	0	CD4+ T	LTB
62	0	1.82017	0.938	0.361	0	CD4+ T	IL32
63	0	1.7687	0.372	0.062	0	CD4+ T	KLRB1
64	0	1.66538	0.582	0.11	0	CD4+ T	SPOCK2
65	0	1.56037	0.86	0.33	0	CD4+ T	IFITM1
66	0	1.48061	0.897	0.284	0	CD4+ T	CD3E
67	0	1.45661	0.804	0.279	0	CD4+ T	CD2
68	0	1.43946	0.889	0.701	0	CD4+ T	BTG1
69	0	1.39586	0.32	0.017	0	CD4+ T	CD40LG
70	0	1.38503	0.221	0.014	0	CD4+ T	TNFRSF4
71	0	1.28395	0.625	0.26	0	CD4+ T	GIMAP7
72	0	1.28018	0.727	0.226	0	CD4+ T	LCK
73	0	1.27017	0.856	0.403	0	CD4+ T	CORO1A
74	0	1.20065	0.433	0.15	0	CD4+ T	PBXIP1
75	0	1.1972	0.795	0.269	0	CD4+ T	CD3D
76	0	1.19162	0.487	0.173	0	CD4+ T	CXCR6
77	0	1.17083	0.451	0.136	0	CD4+ T	CD6
78	0	1.14609	0.116	0.004	0	CD4+ T	FOXP3
79	0	1.12529	0.546	0.175	0	CD4+ T	TRAF3IP3
80	0	1.12419	0.262	0.051	0	CD4+ T	CTLA4
81	0	1.11639	0.482	0.17	0	CD4+ T	OCIAD2
82	0	1.10537	0.358	0.065	0	CD4+ T	SLAMF1
83	0	1.08894	0.48	0.137	0	CD4+ T	SH2D2A
84	3.00312e-250	1.09544	0.672	0.465	7.56094e-246	CD4+ T	C12orf57
85	5.67474e-242	1.13947	0.251	0.063	1.42873e-237	CD4+ T	LINC01943
86	5.99402e-240	2.29248	0.511	0.298	1.50912e-235	CD4+ T	IL7R
87	8.65381e-227	1.0725	0.208	0.046	2.17877e-222	CD4+ T	SELL
88	2.54148e-223	1.08664	0.666	0.461	6.39869e-219	CD4+ T	ZFP36L1
89	2.79248e-193	1.08277	0.494	0.256	7.03062e-189	CD4+ T	DDIT4
90	1.90524e-73	1.26259	0.104	0.031	4.79683e-69	CD4+ T	TRBV20-1
91	0	2.64274	0.616	0.008	0	Cycling cell	RRM2
92	0	2.52884	0.656	0.018	0	Cycling cell	TYMS
93	0	2.24062	0.645	0.016	0	Cycling cell	MKI67
94	0	2.00427	0.539	0.009	0	Cycling cell	UBE2C
95	0	1.94152	0.541	0.01	0	Cycling cell	TOP2A
96	0	1.87033	0.443	0.012	0	Cycling cell	HIST1H1B
97	0	1.78896	0.587	0.029	0	Cycling cell	CENPF
98	0	1.69664	0.563	0.014	0	Cycling cell	CDK1
99	0	1.55225	0.547	0.028	0	Cycling cell	NUSAP1
100	0	1.53754	0.581	0.027	0	Cycling cell	CENPM
101	0	1.4856	0.472	0.006	0	Cycling cell	ASPM
102	0	1.4694	0.528	0.021	0	Cycling cell	TK1
103	0	1.32318	0.509	0.019	0	Cycling cell	CDKN3
104	2.65013e-193	2.89208	0.907	0.448	6.67224e-189	Cycling cell	STMN1
105	6.93697e-186	2.70964	0.835	0.293	1.74652e-181	Cycling cell	HMGB2
106	1.22117e-178	1.37135	0.611	0.128	3.07453e-174	Cycling cell	SMC4
107	3.12683e-165	1.43214	0.475	0.084	7.87243e-161	Cycling cell	H2AFX
108	1.15966e-152	1.55442	0.552	0.122	2.91968e-148	Cycling cell	CKS2
109	1.9255e-152	1.62066	0.616	0.149	4.84783e-148	Cycling cell	PTTG1
110	5.46108e-141	2.39589	0.907	0.679	1.37494e-136	Cycling cell	TUBB
111	1.13003e-129	1.92912	0.909	0.722	2.84508e-125	Cycling cell	HMGN2
112	2.24549e-129	1.90303	0.971	0.776	5.65348e-125	Cycling cell	TUBA1B
113	1.17373e-126	3.1101	0.805	0.379	2.95509e-122	Cycling cell	HIST1H4C
114	2.36625e-123	2.08431	0.899	0.701	5.95751e-119	Cycling cell	H2AFZ
115	1.86033e-119	1.41927	0.501	0.118	4.68376e-115	Cycling cell	HIST1H1C
116	1.42165e-117	1.34218	0.424	0.084	3.57928e-113	Cycling cell	HIST1H1D
117	3.76209e-104	1.63054	0.928	0.841	9.47182e-100	Cycling cell	HMGB1
118	1.00997e-66	1.75611	0.592	0.248	2.54279e-62	Cycling cell	HIST1H1E
119	8.87505e-66	1.32143	0.72	0.417	2.23447e-61	Cycling cell	TUBB4B
120	1.03005e-63	1.40517	0.715	0.437	2.59337e-59	Cycling cell	DUT
121	0	4.24822	0.916	0.002	0	B	CD79A
122	0	4.04934	0.798	0.007	0	B	MS4A1
123	0	2.73931	0.328	0.001	0	B	AL139020.1
124	0	2.7329	0.487	0.004	0	B	IGHM
125	0	2.50286	0.681	0.031	0	B	CD79B
126	0	2.37574	0.597	0.012	0	B	BANK1
127	0	2.20487	0.529	0.004	0	B	CD19
128	0	2.02622	0.504	0.002	0	B	LINC00926
129	0	1.99987	0.378	0	0	B	VPREB3
130	0	1.94827	0.412	0	0	B	FCRLA
131	0	1.91368	0.496	0.002	0	B	BLK
132	0	1.85349	0.294	0.001	0	B	IGHA1
133	0	1.75282	0.227	0.001	0	B	IGHG2
134	2.85571e-303	3.80858	0.252	0.004	7.18982e-299	B	JCHAIN
135	1.86833e-302	3.02319	0.126	0.001	4.70389e-298	B	IGLC2
136	4.26509e-202	4.48839	0.277	0.008	1.07382e-197	B	IGKC
137	5.17499e-189	1.59782	0.361	0.015	1.30291e-184	B	RALGPS2
138	3.27665e-174	3.96265	0.16	0.003	8.24961e-170	B	IGHG1
139	8.23119e-158	1.4368	0.319	0.014	2.07237e-153	B	ADAM28
140	8.455e-124	1.80614	0.571	0.061	2.12871e-119	B	MEF2C
141	4.54891e-112	2.09829	0.58	0.066	1.14528e-107	B	SELL
142	2.79845e-97	2.31925	0.639	0.095	7.04566e-93	B	FCMR
143	2.83482e-92	1.8851	0.521	0.066	7.13723e-88	B	POU2F2
144	5.39563e-80	1.6989	0.37	0.037	1.35846e-75	B	CCR7
145	5.95319e-68	1.62636	0.387	0.049	1.49883e-63	B	TCF4
146	7.94833e-37	2.09287	0.891	0.792	2.00115e-32	B	CD37
147	4.81874e-36	1.91178	0.504	0.145	1.21321e-31	B	NAPSB
148	2.45607e-25	1.50962	0.874	0.727	6.18364e-21	B	BTG1
149	5.77126e-17	1.55107	0.471	0.233	1.45303e-12	B	HVCN1
150	7.02437e-10	1.42062	0.454	0.302	1.76852e-05	B	SMIM14
151	0	4.69853	0.477	0.003	0	Mast	CPA3
152	0	4.40088	0.43	0.003	0	Mast	TPSAB1
153	0	4.05459	0.383	0.002	0	Mast	TPSB2
154	0	2.98082	0.336	0.001	0	Mast	MS4A2
155	0	2.51393	0.168	0	0	Mast	TPSD1
156	0	2.30445	0.271	0.002	0	Mast	KIT
157	0	2.24311	0.29	0	0	Mast	GATA2
158	0	2.04757	0.243	0.001	0	Mast	HDC
159	0	1.84597	0.299	0.002	0	Mast	SIGLEC6
160	0	1.71722	0.243	0.002	0	Mast	TIMP3
161	0	1.49417	0.206	0	0	Mast	RHEX
162	0	1.44965	0.224	0.001	0	Mast	RGS13
163	0	1.38625	0.206	0.001	0	Mast	SLC18A2
164	1.83013e-93	2.56088	0.364	0.029	4.60773e-89	Mast	LTC4S
165	8.37227e-91	1.32361	0.187	0.008	2.10789e-86	Mast	RAB27B
166	1.28203e-56	1.66807	0.15	0.008	3.22777e-52	Mast	SIGLEC17P
167	1.25768e-46	2.8109	0.355	0.053	3.16647e-42	Mast	CLU
168	7.6595e-24	1.76001	0.243	0.046	1.92843e-19	Mast	PTGS1
169	1.10337e-17	1.25333	0.262	0.066	2.77795e-13	Mast	FOSB
170	2.61125e-15	2.95742	0.318	0.11	6.57435e-11	Mast	VWA5A
171	5.12234e-11	1.21705	0.243	0.081	1.28965e-06	Mast	AC020916.1
172	7.66739e-11	1.40854	0.701	0.515	1.93042e-06	Mast	FOS
173	9.20477e-11	2.31086	0.318	0.14	2.31749e-06	Mast	HPGDS
174	9.27897e-10	1.55062	0.701	0.602	2.33617e-05	Mast	IFITM3
175	1.12397e-08	1.32864	0.364	0.187	0.000282983	Mast	TMEM176B
176	6.44254e-07	1.31866	0.131	0.04	0.0162204	Mast	NR4A1
177	1.06862e-06	1.5021	0.121	0.036	0.0269046	Mast	CRIP2
178	4.30924e-05	1.35022	0.131	0.05	1	Mast	EGR1
179	0.000120113	2.25154	0.336	0.238	1	Mast	HPGD
180	0.000163364	1.34061	0.28	0.183	1	Mast	ACSL4
181	0	4.69265	1	0.005	0	IL3RA+pDC	JCHAIN
182	0	3.51899	0.875	0.003	0	IL3RA+pDC	LILRA4
183	0	2.82884	0.562	0.001	0	IL3RA+pDC	SCT
184	0	2.79878	0.688	0.004	0	IL3RA+pDC	BX571818.1
185	0	2.75725	0.938	0.009	0	IL3RA+pDC	IGKC
186	0	2.66554	0.938	0.007	0	IL3RA+pDC	DERL3
187	0	2.65713	0.875	0.006	0	IL3RA+pDC	MAP1A
188	8.40917e-246	3.90002	1	0.014	2.11718e-241	IL3RA+pDC	PLD4
189	9.76672e-180	3.55207	0.312	0.002	2.45897e-175	IL3RA+pDC	PTGDS
190	6.3827e-130	2.58114	0.75	0.015	1.60697e-125	IL3RA+pDC	SMPD3
191	1.681e-114	3.77074	0.875	0.023	4.23225e-110	IL3RA+pDC	TSPAN13
192	1.65169e-110	2.79698	0.938	0.028	4.15846e-106	IL3RA+pDC	MZB1
193	6.78852e-90	2.61656	0.812	0.026	1.70915e-85	IL3RA+pDC	BCL11A
194	3.11939e-64	3.45134	0.938	0.05	7.85369e-60	IL3RA+pDC	TCF4
195	3.1103e-36	2.94258	1	0.104	7.8308e-32	IL3RA+pDC	ITM2C
196	6.24579e-32	2.88053	0.875	0.092	1.5725e-27	IL3RA+pDC	SERPINF1
197	4.04556e-29	3.03829	0.875	0.098	1.01855e-24	IL3RA+pDC	CLIC3
198	1.21097e-27	2.89355	1	0.15	3.04885e-23	IL3RA+pDC	IL3RA
199	7.28167e-23	3.69223	1	0.184	1.83331e-18	IL3RA+pDC	GZMB
200	3.96391e-20	2.96557	0.938	0.19	9.97994e-16	IL3RA+pDC	UGCG
201	2.99808e-19	2.51151	0.812	0.136	7.54826e-15	IL3RA+pDC	MPEG1
202	7.41544e-18	2.79629	0.875	0.179	1.86699e-13	IL3RA+pDC	APP
203	1.75636e-17	2.91906	0.938	0.208	4.42198e-13	IL3RA+pDC	PLAC8
204	2.69191e-16	3.14179	0.938	0.246	6.77743e-12	IL3RA+pDC	IRF8
205	6.24058e-16	4.2123	1	0.328	1.57119e-11	IL3RA+pDC	IRF7
206	1.37089e-15	2.70888	0.938	0.237	3.45149e-11	IL3RA+pDC	PPP1R14B
207	7.86796e-15	3.11701	0.75	0.146	1.98092e-10	IL3RA+pDC	NAPSB
208	2.79397e-14	3.17741	1	0.413	7.03437e-10	IL3RA+pDC	HERPUD1
209	3.50661e-07	2.65228	0.5	0.13	0.0088286	IL3RA+pDC	SOX4
210	4.03131e-07	2.60802	0.25	0.031	0.0101496	IL3RA+pDC	AREG
211	0	4.31786	0.655	0.019	0	CLEC9A+DC	S100B
212	0	2.7545	0.681	0.002	0	CLEC9A+DC	CLEC9A
213	0	2.56659	0.575	0.006	0	CLEC9A+DC	DNASE1L3
214	0	1.79398	0.584	0.009	0	CLEC9A+DC	HLA-DOB
215	8.30571e-300	3.00458	0.796	0.048	2.09113e-295	CLEC9A+DC	LGALS2
216	2.55036e-257	1.51026	0.504	0.02	6.42105e-253	CLEC9A+DC	IDO1
217	1.64393e-139	2.90716	0.752	0.098	4.13893e-135	CLEC9A+DC	C1orf54
218	2.18689e-114	2.3837	0.566	0.062	5.50592e-110	CLEC9A+DC	WFDC21P
219	1.56856e-105	1.65881	0.54	0.06	3.94917e-101	CLEC9A+DC	NET1
220	1.96177e-105	2.07197	0.646	0.089	4.93915e-101	CLEC9A+DC	SERPINF1
221	7.34821e-103	2.37519	0.823	0.157	1.85006e-98	CLEC9A+DC	FGL2
222	5.57173e-96	3.81707	0.743	0.143	1.4028e-91	CLEC9A+DC	NAPSB
223	6.69388e-79	2.32109	0.69	0.143	1.68532e-74	CLEC9A+DC	WDFY4
224	1.68772e-60	2.0184	0.593	0.122	4.24918e-56	CLEC9A+DC	RNASE6
225	1.69913e-56	3.29062	0.841	0.375	4.27789e-52	CLEC9A+DC	CPVL
226	5.11792e-55	2.45628	1	0.892	1.28854e-50	CLEC9A+DC	HLA-DPB1
227	3.14383e-48	1.69167	0.673	0.193	7.91522e-44	CLEC9A+DC	PTPRE
228	9.74871e-45	2.47511	1	0.903	2.45443e-40	CLEC9A+DC	HLA-DPA1
229	5.90874e-43	2.13695	1	0.984	1.48764e-38	CLEC9A+DC	CD74
230	2.33792e-42	1.73118	0.673	0.221	5.88618e-38	CLEC9A+DC	NAAA
231	2.39148e-42	2.27602	0.673	0.244	6.02103e-38	CLEC9A+DC	IRF8
232	4.76845e-37	1.88545	0.965	0.754	1.20055e-32	CLEC9A+DC	HLA-DQB1
233	5.56065e-36	1.97837	0.973	0.764	1.40001e-31	CLEC9A+DC	HLA-DQA1
234	6.47963e-34	1.8252	0.664	0.281	1.63138e-29	CLEC9A+DC	CPNE3
235	1.87928e-28	2.33133	0.947	0.656	4.73145e-24	CLEC9A+DC	CST3
236	1.17127e-23	1.57316	0.761	0.53	2.9489e-19	CLEC9A+DC	RGS10
237	1.64932e-21	1.36899	0.973	0.726	4.1525e-17	CLEC9A+DC	HLA-DRB5
238	3.79555e-18	1.42796	0.743	0.56	9.55607e-14	CLEC9A+DC	SERPINB1
239	1.18891e-13	1.58563	0.761	0.63	2.99331e-09	CLEC9A+DC	SNX3
240	2.88265e-11	1.85507	0.319	0.128	7.25764e-07	CLEC9A+DC	HLA-DQA2
241	0	3.81531	0.326	0.009	0	CD1C+DC	CCL17
242	0	2.98201	0.478	0.005	0	CD1C+DC	FCER1A
243	0	2.91334	0.564	0.006	0	CD1C+DC	CD1C
244	0	2.55771	0.567	0.006	0	CD1C+DC	CD1E
245	0	2.23195	0.581	0.05	0	CD1C+DC	FCGR2B
246	0	2.22651	0.622	0.033	0	CD1C+DC	CLEC10A
247	0	2.11669	0.316	0.003	0	CD1C+DC	CD1A
248	0	1.68609	0.447	0.01	0	CD1C+DC	PKIB
249	0	1.48503	0.158	0.002	0	CD1C+DC	CD207
250	0	1.33048	0.388	0.009	0	CD1C+DC	PLD4
251	9.1968e-267	1.85226	0.495	0.046	2.31548e-262	CD1C+DC	LGALS2
252	3.16007e-201	2.09987	0.282	0.019	7.95612e-197	CD1C+DC	S100B
253	7.07439e-164	1.35209	0.44	0.059	1.78112e-159	CD1C+DC	MEF2C
254	1.23737e-121	1.71632	0.612	0.154	3.11532e-117	CD1C+DC	FGL2
255	1.72842e-112	1.73253	0.99	0.891	4.35163e-108	CD1C+DC	HLA-DPB1
256	1.36687e-93	1.57603	0.997	0.902	3.44137e-89	CD1C+DC	HLA-DPA1
257	1.55641e-93	1.73052	0.979	0.762	3.91858e-89	CD1C+DC	HLA-DQA1
258	2.22963e-93	1.92617	0.78	0.361	5.61353e-89	CD1C+DC	MS4A6A
259	1.66557e-82	1.50494	0.973	0.752	4.1934e-78	CD1C+DC	HLA-DQB1
260	2.80255e-59	1.30373	0.529	0.202	7.05597e-55	CD1C+DC	CSF1R
261	2.44054e-46	1.72985	0.261	0.062	6.14455e-42	CD1C+DC	WFDC21P
262	3.2795e-45	1.31436	0.739	0.453	8.25681e-41	CD1C+DC	GSN
263	6.45969e-39	1.26174	0.388	0.143	1.62636e-34	CD1C+DC	NAPSB
264	3.60401e-37	1.63606	0.529	0.26	9.07381e-33	CD1C+DC	C15orf48
265	4.08056e-31	2.20094	0.399	0.177	1.02736e-26	CD1C+DC	HLA-DQB2
266	1.0426e-29	1.402	0.684	0.531	2.62496e-25	CD1C+DC	YWHAH
267	2.50139e-24	1.31666	0.691	0.514	6.29774e-20	CD1C+DC	FOS
268	7.31686e-22	1.45849	0.302	0.127	1.84217e-17	CD1C+DC	HLA-DQA2
269	3.59125e-13	1.38738	0.103	0.03	9.04169e-09	CD1C+DC	AREG
270	6.33415e-12	1.36557	0.591	0.466	1.59475e-07	CD1C+DC	TIMP1
271	0	3.38231	0.592	0.008	0	LAMP3+DC	FSCN1
272	0	3.19965	0.437	0.003	0	LAMP3+DC	CCL19
273	0	3.16039	0.423	0.004	0	LAMP3+DC	CCL22
274	0	2.66938	0.634	0.013	0	LAMP3+DC	LAMP3
275	1.57656e-268	1.89313	0.592	0.018	3.96932e-264	LAMP3+DC	NR4A3
276	5.86292e-255	3.08877	0.62	0.021	1.47611e-250	LAMP3+DC	IDO1
277	7.04755e-239	1.9691	0.479	0.013	1.77436e-234	LAMP3+DC	EBI3
278	3.03923e-214	4.28206	0.437	0.012	7.65187e-210	LAMP3+DC	CCL17
279	2.59679e-129	3.23364	0.577	0.037	6.53793e-125	LAMP3+DC	CCR7
280	1.047e-121	3.06225	0.676	0.053	2.63602e-117	LAMP3+DC	MARCKSL1
281	9.13328e-96	1.94121	0.592	0.05	2.29949e-91	LAMP3+DC	LGALS2
282	3.17647e-90	1.89878	0.62	0.06	7.99739e-86	LAMP3+DC	IL4I1
283	3.96054e-67	1.9226	0.563	0.066	9.97146e-63	LAMP3+DC	BASP1
284	2.78043e-64	3.11384	0.535	0.063	7.0003e-60	LAMP3+DC	WFDC21P
285	1.56543e-62	3.26969	0.69	0.111	3.94129e-58	LAMP3+DC	BIRC3
286	6.60958e-48	2.13611	0.62	0.107	1.6641e-43	LAMP3+DC	MARCKS
287	2.42624e-42	2.71313	0.831	0.254	6.10853e-38	LAMP3+DC	CDKN1A
288	1.48088e-40	2.18952	0.732	0.2	3.72841e-36	LAMP3+DC	CSF2RA
289	2.07224e-38	2.34748	0.437	0.063	5.21727e-34	LAMP3+DC	CXCL9
290	1.59992e-34	2.05942	0.239	0.023	4.02813e-30	LAMP3+DC	G0S2
291	2.90845e-34	2.78641	0.775	0.285	7.32261e-30	LAMP3+DC	CD83
292	7.79642e-28	1.92246	0.732	0.279	1.96291e-23	LAMP3+DC	REL
293	8.67023e-28	2.31624	0.535	0.139	2.1829e-23	LAMP3+DC	TMEM176A
294	6.02885e-22	1.95067	0.732	0.303	1.51788e-17	LAMP3+DC	MTHFD2
295	1.28511e-20	2.46124	0.718	0.362	3.23552e-16	LAMP3+DC	PPA1
296	3.19074e-20	1.98783	0.676	0.3	8.03332e-16	LAMP3+DC	NUB1
297	6.93308e-18	1.92567	0.521	0.187	1.74554e-13	LAMP3+DC	TMEM176B
298	7.63367e-16	1.82257	0.859	0.615	1.92193e-11	LAMP3+DC	PNRC1
299	1.31363e-10	2.73361	0.521	0.263	3.30734e-06	LAMP3+DC	C15orf48
300	1.36634e-06	2.35802	0.127	0.031	0.0344004	LAMP3+DC	AREG
301	0	3.20434	0.983	0.393	0	Mono/Mac	APOC1
302	0	3.10919	0.825	0.169	0	Mono/Mac	FABP4
303	0	3.09335	0.958	0.244	0	Mono/Mac	C1QA
304	0	3.02928	0.949	0.269	0	Mono/Mac	C1QB
305	0	3.00287	0.754	0.139	0	Mono/Mac	IFI30
306	0	2.9987	0.981	0.251	0	Mono/Mac	LYZ
307	0	2.99702	1	0.989	0	Mono/Mac	FTL
308	0	2.95157	0.9	0.109	0	Mono/Mac	MARCO
309	0	2.89145	0.996	0.307	0	Mono/Mac	TYROBP
310	0	2.86975	0.743	0.091	0	Mono/Mac	FN1
311	0	2.81681	0.965	0.242	0	Mono/Mac	GRN
312	0	2.78177	0.956	0.301	0	Mono/Mac	APOE
313	0	2.7608	0.865	0.114	0	Mono/Mac	FBP1
314	0	2.72341	0.797	0.074	0	Mono/Mac	MCEMP1
315	0	2.70346	0.944	0.168	0	Mono/Mac	SERPINA1
316	0	2.67639	0.999	0.941	0	Mono/Mac	FTH1
317	0	2.62908	0.933	0.378	0	Mono/Mac	CTSD
318	0	2.59907	0.915	0.215	0	Mono/Mac	C1QC
319	0	2.57957	0.675	0.046	0	Mono/Mac	RETN
320	0	2.56939	0.764	0.064	0	Mono/Mac	CD68
321	0	2.55566	0.877	0.11	0	Mono/Mac	S100A9
322	0	2.54529	0.987	0.25	0	Mono/Mac	FCER1G
323	0	2.50804	0.855	0.105	0	Mono/Mac	ALDH2
324	0	2.38947	0.811	0.104	0	Mono/Mac	NUPR1
325	0	2.35594	0.979	0.571	0	Mono/Mac	LGALS3
326	0	2.35478	0.522	0.139	0	Mono/Mac	IFI27
327	0	2.31684	0.969	0.23	0	Mono/Mac	CST3
328	0	2.30023	0.794	0.095	0	Mono/Mac	S100A8
329	0	2.29952	0.785	0.087	0	Mono/Mac	SERPING1
330	0	2.2437	0.976	0.585	0	Mono/Mac	CSTB
331	0	5.02104	0.534	0.046	0	Epi	SLPI
332	0	4.48525	0.49	0.024	0	Epi	WFDC2
333	0	4.32187	0.308	0.019	0	Epi	BPIFB1
334	0	4.0347	0.394	0.023	0	Epi	TFF3
335	0	3.5935	0.326	0.008	0	Epi	LCN2
336	0	2.84782	0.24	0.011	0	Epi	CAPS
337	0	2.59188	0.326	0.007	0	Epi	KRT19
338	0	2.54542	0.333	0.011	0	Epi	GSTA1
339	0	2.53575	0.277	0.006	0	Epi	TSPAN1
340	0	2.43934	0.24	0.011	0	Epi	C9orf24
341	0	2.38144	0.282	0.007	0	Epi	AGR2
342	0	2.2264	0.231	0.007	0	Epi	SNTN
343	0	2.17353	0.224	0.009	0	Epi	RSPH1
344	0	2.11695	0.233	0.008	0	Epi	C1orf194
345	0	2.09269	0.263	0.006	0	Epi	PIGR
346	0	1.95539	0.28	0.004	0	Epi	CXCL17
347	0	1.88545	0.217	0.008	0	Epi	PIFO
348	2.10173e-300	2.91005	0.254	0.013	5.29153e-296	Epi	C20orf85
349	1.27308e-286	2.3828	0.191	0.007	3.20523e-282	Epi	C2orf40
350	3.50595e-178	1.98362	0.273	0.029	8.82693e-174	Epi	KRT8
351	1.1312e-174	6.3708	0.354	0.048	2.84803e-170	Epi	SCGB3A1
352	1.96469e-172	2.83534	0.142	0.007	4.94649e-168	Epi	MUC5AC
353	4.5952e-155	4.79809	0.266	0.031	1.15693e-150	Epi	MSMB
354	3.15792e-147	1.92821	0.287	0.038	7.95069e-143	Epi	KRT18
355	2.01097e-100	3.34914	0.131	0.011	5.06302e-96	Epi	BPIFA1
356	2.69222e-95	1.95508	0.27	0.05	6.77821e-91	Epi	CLU
357	1.10926e-81	2.74386	0.145	0.017	2.79278e-77	Epi	SAA1
358	2.81132e-76	6.16562	0.35	0.096	7.07807e-72	Epi	SCGB1A1
359	7.44793e-32	2.19138	0.198	0.066	1.87516e-27	Epi	IGFBP7
360	3.02635e-05	2.22807	0.396	0.423	0.761943	Epi	TUBB4B
