# Supplementary material for: Deciphering pathogenic cellular module at single-cell resolution in checkpoint inhibitor-related pneumonitis
Source: Oncogene. 2023 Aug 31;42(42):3098–112. doi: 10.1038/s41388-023-02805-4 (PMC10575783; doi:10.1038/s41388-023-02805-4)
Supplement: Supplementary file 7 — Supplementary Table 5 [file 41388_2023_2805_MOESM7_ESM.xlsx]

## Sheet: Sheet1
Supplementary Table 5: Clinical characteristics of each patient included in flow cytometry analysis, related to Fig. 1g.
Patient ID	Age	M:F	Tumor histology	Stage	ICI agent	Treatment Cycles	Time from first treatment to CIP onset (days)	Time from last Treatment to CIP onset (days)	Time from CIP onset to bronchoscopy (days)	CTCAE Grade	Radiographical pattern	Response to corticosteroids	Received Tocilizumab	Additional irAE
P8	68	M	lung squamous carcinoma	advanced	Pembrolizumab	2	101	21	1	3	COP-like	0	1	0
P9	79	M	bladder cancer	recurrence	Pembrolizumab	4	98	22	5	2	COP-like	1	0	0
P10	57	M	small cell lung cancer	advanced	Pembrolizumab	9	229	26	1	2	COP-like	1	0	0
P11	57	M	small cell lung cancer	advanced	Pembrolizumab	9	276	73	1	1	GGO	NA	0	0
P12	55	M	lung adenocarcinoma	advanced	Pembrolizumab	6	189	46	8	3	interstitial	0	1	0
C7	68	M	small cell lung cancer	advanced	Pembrolizumab	4
C8	63	M	lung adenocarcinoma	advanced	Pembrolizumab	19
C9	70	M	small cell lung cancer	advanced	Durvalumab	8
C10	25	F	hodgkin lymphomas	advanced	Pembrolizumab	30
CIP(+):P8-P12; CIP(-):C7-C10. COP-like:cryptogenic organizing pneumonia -like pneumonitis;GGO: ground-glass opacities
