# Supplementary material for: Deciphering pathogenic cellular module at single-cell resolution in checkpoint inhibitor-related pneumonitis
Source: Oncogene. 2023 Aug 31;42(42):3098–112. doi: 10.1038/s41388-023-02805-4 (PMC10575783; doi:10.1038/s41388-023-02805-4)
Supplement: Supplementary file 8 — Supplementary Table 6 [file 41388_2023_2805_MOESM8_ESM.xlsx]

## Sheet: Sheet1
Supplementary Table 6: Summary of clinical characteristics, CIP onset, and treatment history of patient groups included in flow cytometry analysis, related to Fig. 1g.
	CIP (n=5)	No CIP (n=4)
Age	57 (55-79)	65.5 (25-70)
M:F	5:0	3:1
Tumor histology
lung adenocarcinoma	1	1
lung squamous carcinoma	1	0
small cell lung cancer	2	2
bladder cancer	1	0
hodgkin lymphomas	0	1
Stage
advanced	4	4
recurrence	1	0
ICI agent
Pembrolizumab	5	3
Durvalumab	0	1
Average ICI Treatment Cycles (mean +/- sd)	6 +/- 3.08	15.25 +/- 11.7
Time from first treatment to CIP onset (days) (mean +/- sd)	178.6 +/- 78.51	0
Time from last cycle to CIP onset (days) (mean +/- sd)	37.6 +/- 22.23	0
Time from CIP onset to bronchoscopy (days) (mean +/- sd)	3.2 +/- 3.19	0
CTCAE Grade
grade1	1	NA
grade2	2	NA
grade3	2
Response to corticosteroids	2/5	NA
Received Tocilizumab	2/5	NA
Additional irAE	0	0
