# Supplementary material for: Deciphering pathogenic cellular module at single-cell resolution in checkpoint inhibitor-related pneumonitis
Source: Oncogene. 2023 Aug 31;42(42):3098–112. doi: 10.1038/s41388-023-02805-4 (PMC10575783; doi:10.1038/s41388-023-02805-4)
Supplement: Supplementary file 9 — Supplementary Table 7 [file 41388_2023_2805_MOESM9_ESM.xlsx]

## Sheet: Sheet1
Supplementary Table 7, DEGs of CD8 T subclusters, related to figure 2b
	p_val	avg_log2FC	pct.1	pct.2	p_val_adj	cluster	gene
1	0	3.57097	0.927	0.157	0	MKI67+CD8	STMN1
2	0	3.03834	0.963	0.513	0	MKI67+CD8	TUBA1B
3	0	2.80067	0.573	0.002	0	MKI67+CD8	RRM2
4	0	2.71537	0.943	0.538	0	MKI67+CD8	TUBB
5	0	2.67878	0.707	0.011	0	MKI67+CD8	TYMS
6	0	2.62808	0.923	0.353	0	MKI67+CD8	HMGB2
7	0	2.30312	0.68	0.03	0	MKI67+CD8	MKI67
8	0	2.21546	0.961	0.565	0	MKI67+CD8	HMGN2
9	0	2.05204	0.441	0.013	0	MKI67+CD8	HIST1H1B
10	0	1.95239	0.542	0.011	0	MKI67+CD8	TOP2A
11	0	1.91678	0.46	0.002	0	MKI67+CD8	UBE2C
12	0	1.7789	0.929	0.573	0	MKI67+CD8	H2AFZ
13	0	1.75342	0.548	0.036	0	MKI67+CD8	CENPF
14	0	1.72021	0.672	0.059	0	MKI67+CD8	MCM7
15	0	1.60396	0.601	0.032	0	MKI67+CD8	CENPM
16	0	1.60176	0.543	0.026	0	MKI67+CD8	NUSAP1
17	0	1.57102	0.517	0.013	0	MKI67+CD8	CDK1
18	0	1.56584	0.816	0.301	0	MKI67+CD8	DUT
19	0	1.55156	0.687	0.1	0	MKI67+CD8	PCNA
20	0	1.49387	0.48	0.007	0	MKI67+CD8	ASPM
21	0	1.45599	0.504	0.08	0	MKI67+CD8	H2AFX
22	0	1.44439	0.554	0.005	0	MKI67+CD8	ZWINT
23	0	1.43491	0.582	0.013	0	MKI67+CD8	CLSPN
24	0	1.41327	0.5	0.009	0	MKI67+CD8	TK1
25	1.51184e-257	1.44758	0.574	0.163	3.80636e-253	MKI67+CD8	HIST1H1C
26	3.84598e-255	1.41459	0.545	0.147	9.68303e-251	MKI67+CD8	HIST1H1D
27	3.70936e-254	1.47143	0.694	0.251	9.33905e-250	MKI67+CD8	TUBB4B
28	3.42847e-236	2.72833	0.817	0.433	8.63186e-232	MKI67+CD8	HIST1H4C
29	8.48868e-165	1.64628	0.643	0.268	2.1372e-160	MKI67+CD8	HIST1H1E
30	8.72541e-54	1.4265	0.294	0.128	2.1968e-49	MKI67+CD8	CXCL13
31	0	2.12918	0.976	0.597	0	GZMB+CD8	GZMB
32	0	1.38656	0.632	0.273	0	GZMB+CD8	PLAAT4
33	0	1.26282	0.833	0.384	0	GZMB+CD8	STAT1
34	0	1.25254	0.608	0.241	0	GZMB+CD8	RNF213
35	0	1.2091	0.508	0.13	0	GZMB+CD8	BCL3
36	0	1.14888	0.716	0.271	0	GZMB+CD8	GBP4
37	0	1.1214	0.758	0.328	0	GZMB+CD8	GBP1
38	0	1.10811	0.916	0.543	0	GZMB+CD8	LAG3
39	0	0.971507	0.912	0.635	0	GZMB+CD8	GBP5
40	0	0.952432	0.496	0.151	0	GZMB+CD8	CD38
41	0	0.94173	0.851	0.501	0	GZMB+CD8	IRF1
42	0	0.926909	0.397	0.107	0	GZMB+CD8	CEBPD
43	0	0.924822	0.937	0.675	0	GZMB+CD8	PRF1
44	0	0.88166	0.412	0.088	0	GZMB+CD8	HAPLN3
45	0	0.875099	0.877	0.524	0	GZMB+CD8	TAP1
46	0	0.815998	0.596	0.227	0	GZMB+CD8	EPSTI1
47	0	0.806928	0.6	0.229	0	GZMB+CD8	XAF1
48	0	0.793406	0.597	0.229	0	GZMB+CD8	TYMP
49	2.75851e-298	1.01046	0.72	0.347	6.94511e-294	GZMB+CD8	ISG15
50	2.93872e-288	0.787588	0.63	0.275	7.39882e-284	GZMB+CD8	IFI35
51	6.52565e-285	0.834175	0.689	0.327	1.64296e-280	GZMB+CD8	PTMS
52	2.85324e-268	0.890165	0.723	0.405	7.18359e-264	GZMB+CD8	IL2RG
53	1.21086e-262	0.858171	0.843	0.526	3.04859e-258	GZMB+CD8	HLA-DQA1
54	2.05453e-249	0.801775	0.771	0.47	5.17269e-245	GZMB+CD8	ARPC1B
55	1.57021e-242	0.771618	0.675	0.345	3.95332e-238	GZMB+CD8	RNASEK
56	1.46334e-221	0.817061	0.826	0.571	3.68424e-217	GZMB+CD8	PTPRCAP
57	1.47876e-210	0.960058	0.553	0.253	3.72307e-206	GZMB+CD8	IFI6
58	2.15637e-192	0.83955	0.635	0.339	5.42909e-188	GZMB+CD8	BATF
59	6.50082e-161	0.77547	0.527	0.265	1.63671e-156	GZMB+CD8	IFNG
60	9.17733e-138	1.67884	0.36	0.167	2.31058e-133	GZMB+CD8	GNLY
61	4.75227e-199	0.826189	0.559	0.293	1.19648e-194	CXCL13+CD8	SIRPG
62	4.81225e-185	1.21591	0.183	0.039	1.21158e-180	CXCL13+CD8	KRT86
63	4.56859e-157	0.708272	0.29	0.105	1.15023e-152	CXCL13+CD8	ADGRG1
64	5.63472e-157	1.16311	0.301	0.11	1.41865e-152	CXCL13+CD8	CXCL13
65	3.38539e-147	0.613197	0.797	0.575	8.5234e-143	CXCL13+CD8	ID2
66	1.65278e-141	0.672975	0.721	0.495	4.16121e-137	CXCL13+CD8	ITGAE
67	7.93648e-128	0.575201	0.798	0.605	1.99817e-123	CXCL13+CD8	CD63
68	7.57143e-119	0.710905	0.517	0.306	1.90626e-114	CXCL13+CD8	TIGIT
69	2.52362e-113	0.628674	0.419	0.226	6.35371e-109	CXCL13+CD8	HAVCR2
70	6.52346e-111	0.608368	0.5	0.297	1.64241e-106	CXCL13+CD8	PDCD1
71	3.14948e-104	0.655048	0.339	0.167	7.92946e-100	CXCL13+CD8	GALNT2
72	3.62246e-102	0.498482	0.826	0.622	9.12028e-98	CXCL13+CD8	CXCR6
73	4.52166e-101	0.484807	0.882	0.703	1.13842e-96	CXCL13+CD8	CD7
74	4.92152e-100	0.624082	0.511	0.328	1.23909e-95	CXCL13+CD8	ACP5
75	1.74843e-96	0.560875	0.605	0.394	4.40201e-92	CXCL13+CD8	CD27
76	4.75383e-92	0.857812	0.43	0.247	1.19687e-87	CXCL13+CD8	CCL3
77	1.24769e-91	0.613865	0.352	0.186	3.14131e-87	CXCL13+CD8	MIR155HG
78	3.53688e-79	0.539613	0.775	0.635	8.90482e-75	CXCL13+CD8	ZFP36L1
79	4.85797e-70	0.483079	0.539	0.376	1.22309e-65	CXCL13+CD8	CD82
80	1.45591e-69	0.507702	0.447	0.288	3.66554e-65	CXCL13+CD8	LINC01871
81	1.54109e-69	0.46521	0.146	0.054	3.87999e-65	CXCL13+CD8	TNFRSF9
82	7.72728e-67	0.506282	0.279	0.151	1.9455e-62	CXCL13+CD8	NDFIP2
83	2.77705e-62	0.493505	0.704	0.555	6.99179e-58	CXCL13+CD8	ITM2A
84	3.20969e-60	0.462414	0.349	0.208	8.08105e-56	CXCL13+CD8	GPR25
85	4.40312e-53	0.427498	0.257	0.142	1.10857e-48	CXCL13+CD8	LINC02195
86	1.66156e-43	0.459381	0.445	0.321	4.18331e-39	CXCL13+CD8	CLIC3
87	3.76311e-43	0.445235	0.273	0.167	9.47439e-39	CXCL13+CD8	PHLDA1
88	1.14633e-40	0.623297	0.549	0.415	2.88612e-36	CXCL13+CD8	CCL4L2
89	1.93131e-25	0.794747	0.842	0.763	4.86245e-21	CXCL13+CD8	CCL4
90	6.04583e-09	0.427764	0.131	0.096	0.000152216	CXCL13+CD8	TRAV29DV5
91	0	1.53326	0.83	0.362	0	ZNF683+CD8	ZNF683
92	0	1.33708	0.758	0.36	0	ZNF683+CD8	HOPX
93	0	1.26872	0.435	0.16	0	ZNF683+CD8	KLRC1
94	0	0.870556	0.991	0.879	0	ZNF683+CD8	S100A4
95	0	0.618498	0.985	0.888	0	ZNF683+CD8	CD52
96	1.44709e-302	0.71106	0.916	0.717	3.64335e-298	ZNF683+CD8	ALOX5AP
97	7.28612e-266	0.990569	0.323	0.104	1.83443e-261	ZNF683+CD8	XCL1
98	2.043e-240	0.885689	0.659	0.404	5.14366e-236	ZNF683+CD8	LINC02446
99	4.12661e-238	0.760962	0.357	0.134	1.03896e-233	ZNF683+CD8	XCL2
100	4.42542e-197	0.537269	0.966	0.906	1.11419e-192	ZNF683+CD8	S100A6
101	8.26656e-195	0.716169	0.605	0.383	2.08127e-190	ZNF683+CD8	RBPJ
102	4.86932e-179	0.731818	0.231	0.076	1.22595e-174	ZNF683+CD8	LINC00892
103	1.2359e-173	0.79261	0.5	0.29	3.11162e-169	ZNF683+CD8	CAPG
104	2.57444e-148	0.5637	0.756	0.598	6.48168e-144	ZNF683+CD8	CD63
105	3.29083e-131	0.518375	0.787	0.626	8.28532e-127	ZNF683+CD8	ANXA1
106	2.22996e-127	0.529536	0.841	0.748	5.61438e-123	ZNF683+CD8	CTSW
107	2.11471e-119	0.608721	0.52	0.333	5.3242e-115	ZNF683+CD8	KLRD1
108	1.54463e-114	0.65954	0.372	0.217	3.8889e-110	ZNF683+CD8	SCML4
109	2.77432e-114	0.797776	0.574	0.412	6.98491e-110	ZNF683+CD8	LGALS1
110	2.92157e-110	1.13377	0.184	0.069	7.35565e-106	ZNF683+CD8	TRBV7-9
111	6.92625e-110	0.6674	0.102	0.023	1.74382e-105	ZNF683+CD8	TRAV25
112	3.72626e-89	0.472091	0.773	0.684	9.3816e-85	ZNF683+CD8	S100A10
113	6.55652e-89	0.56717	0.397	0.253	1.65073e-84	ZNF683+CD8	GLUL
114	2.48345e-87	0.55042	0.194	0.086	6.25258e-83	ZNF683+CD8	NCR3
115	2.59725e-84	0.535834	0.818	0.726	6.53909e-80	ZNF683+CD8	JUN
116	6.39821e-76	0.462939	0.501	0.369	1.61088e-71	ZNF683+CD8	JAML
117	6.84263e-76	0.445654	0.177	0.08	1.72277e-71	ZNF683+CD8	CD9
118	1.51508e-58	0.511254	0.235	0.137	3.81451e-54	ZNF683+CD8	LINC02195
119	4.55572e-36	0.458481	0.132	0.07	1.14699e-31	ZNF683+CD8	TRAV13-1
120	2.66698e-21	0.493117	0.139	0.09	6.71467e-17	ZNF683+CD8	TRAV29DV5
121	0	2.13148	0.96	0.366	0	GZMK+CD8	GZMK
122	0	0.795143	0.95	0.839	0	GZMK+CD8	CST7
123	6.51283e-306	0.9368	0.651	0.362	1.63974e-301	GZMK+CD8	CD27
124	6.33857e-143	0.675941	0.292	0.132	1.59586e-138	GZMK+CD8	PLEK
125	3.39271e-130	0.660377	0.343	0.181	8.54183e-126	GZMK+CD8	EOMES
126	8.85913e-129	0.525214	0.795	0.664	2.23046e-124	GZMK+CD8	GIMAP7
127	9.32011e-109	0.634482	0.247	0.113	2.34652e-104	GZMK+CD8	KLRG1
128	1.5858e-99	0.453441	0.713	0.564	3.99256e-95	GZMK+CD8	GIMAP4
129	1.61291e-86	0.575131	0.437	0.306	4.06083e-82	GZMK+CD8	SAMD3
130	1.69679e-74	0.529349	0.39	0.27	4.272e-70	GZMK+CD8	SH2D1A
131	7.52492e-69	0.502138	0.461	0.349	1.89455e-64	GZMK+CD8	DENND2D
132	3.03046e-66	0.466004	0.279	0.166	7.62979e-62	GZMK+CD8	FCMR
133	5.21165e-64	0.441697	0.661	0.554	1.31214e-59	GZMK+CD8	ITM2A
134	2.14158e-62	0.458927	0.442	0.329	5.39185e-58	GZMK+CD8	TC2N
135	5.06273e-59	0.588488	0.302	0.201	1.27464e-54	GZMK+CD8	CMC1
136	1.88139e-49	0.513421	0.319	0.223	4.73678e-45	GZMK+CD8	LYAR
137	5.22145e-42	0.489999	0.462	0.375	1.3146e-37	GZMK+CD8	ITM2C
138	0	2.52409	0.499	0.111	0	IL7R+CD8	IL7R
139	1.68545e-167	1.53756	0.333	0.136	4.24346e-163	IL7R+CD8	KLRB1
140	1.13104e-98	1.07895	0.54	0.387	2.84762e-94	IL7R+CD8	LTB
141	1.39716e-90	0.593947	0.106	0.026	3.51763e-86	IL7R+CD8	CD40LG
142	2.2381e-84	0.473206	0.931	0.982	5.63488e-80	IL7R+CD8	RPLP0
143	6.24302e-83	0.733054	0.775	0.757	1.5718e-78	IL7R+CD8	TXNIP
144	5.77531e-69	0.614871	0.122	0.041	1.45405e-64	IL7R+CD8	TMIGD2
145	1.87892e-67	0.67217	0.822	0.853	4.73055e-63	IL7R+CD8	MT-ND2
146	3.00518e-54	0.6391	0.162	0.072	7.56614e-50	IL7R+CD8	TRAV1-2
147	4.07801e-49	0.441851	0.755	0.812	1.02672e-44	IL7R+CD8	PABPC1
148	4.53479e-49	0.419361	0.788	0.882	1.14172e-44	IL7R+CD8	EEF1B2
149	8.74498e-45	0.518072	0.14	0.065	2.20172e-40	IL7R+CD8	PTGER2
150	1.75302e-32	0.451871	0.141	0.074	4.41359e-28	IL7R+CD8	GPR183
151	7.92524e-32	0.560066	0.18	0.109	1.99534e-27	IL7R+CD8	AQP3
152	4.53776e-24	0.450437	0.2	0.133	1.14247e-19	IL7R+CD8	KLRG1
153	8.51919e-24	1.09083	0.234	0.168	2.14488e-19	IL7R+CD8	FOS
154	6.17925e-22	0.503786	0.658	0.663	1.55575e-17	IL7R+CD8	ANXA1
155	1.17093e-20	0.532402	0.373	0.318	2.94806e-16	IL7R+CD8	DUSP1
156	6.28421e-20	0.433642	0.206	0.148	1.58218e-15	IL7R+CD8	IFNGR1
157	2.13233e-18	0.593891	0.189	0.135	5.36857e-14	IL7R+CD8	TYROBP
158	1.581e-17	0.510307	0.128	0.081	3.98047e-13	IL7R+CD8	TNF
159	2.69748e-16	0.462043	0.151	0.103	6.79146e-12	IL7R+CD8	NCR3
160	3.86172e-12	0.439882	0.411	0.392	9.72266e-08	IL7R+CD8	SPOCK2
161	4.10951e-11	0.423801	0.198	0.16	1.03465e-06	IL7R+CD8	RIPOR2
162	1.95009e-10	0.489698	0.594	0.65	4.90974e-06	IL7R+CD8	KLF6
163	1.17516e-09	0.466964	0.312	0.28	2.9587e-05	IL7R+CD8	APOC1
164	4.05448e-08	0.447097	0.217	0.192	0.0010208	IL7R+CD8	RORA
165	1.20262e-07	0.498746	0.221	0.192	0.00302785	IL7R+CD8	APOE
166	5.65878e-06	0.490615	0.128	0.102	0.142471	IL7R+CD8	AL138963.3
167	0	5.89866	0.806	0.223	0	MT1E+CD8	MT1X
168	0	5.7055	0.754	0.201	0	MT1E+CD8	MT1F
169	0	5.66165	0.848	0.386	0	MT1E+CD8	MT2A
170	0	5.3256	0.711	0.088	0	MT1E+CD8	MT1E
171	0	4.6224	0.788	0.258	0	MT1E+CD8	DNAJB1
172	0	4.52169	0.218	0.007	0	MT1E+CD8	MT1G
173	0	4.03706	0.662	0.087	0	MT1E+CD8	HSPA1B
174	0	3.44512	0.2	0.007	0	MT1E+CD8	HSPA6
175	0	3.37176	0.844	0.32	0	MT1E+CD8	DUSP2
176	0	3.32105	0.687	0.072	0	MT1E+CD8	ZNF331
177	0	2.99302	0.669	0.075	0	MT1E+CD8	NR4A2
178	0	2.79074	0.824	0.307	0	MT1E+CD8	DUSP1
179	0	2.63545	0.607	0.024	0	MT1E+CD8	SLC30A1
180	0	2.58487	0.671	0.123	0	MT1E+CD8	CREM
181	0	2.15392	0.244	0.014	0	MT1E+CD8	AREG
182	0	1.9417	0.498	0.055	0	MT1E+CD8	HLA-DQA2
183	7.66976e-253	2.6993	0.73	0.283	1.93102e-248	MT1E+CD8	FAM177A1
184	3.81789e-251	2.28628	0.723	0.265	9.61229e-247	MT1E+CD8	YPEL5
185	1.25061e-248	3.2867	0.808	0.404	3.14867e-244	MT1E+CD8	HSPE1
186	4.20712e-244	3.59245	0.891	0.646	1.05923e-239	MT1E+CD8	ZFP36
187	3.54261e-190	2.50938	0.551	0.168	8.91923e-186	MT1E+CD8	HSPH1
188	3.99403e-184	4.60895	0.666	0.298	1.00558e-179	MT1E+CD8	HSPA1A
189	1.2813e-178	2.091	0.556	0.163	3.22593e-174	MT1E+CD8	FOS
190	1.1426e-155	1.87426	0.794	0.468	2.87672e-151	MT1E+CD8	TSC22D3
191	2.90903e-148	2.35043	0.681	0.343	7.32407e-144	MT1E+CD8	HSPD1
192	2.07437e-128	2.15775	0.787	0.558	5.22265e-124	MT1E+CD8	DDIT4
193	2.46706e-123	1.89579	0.885	0.827	6.21131e-119	MT1E+CD8	HSP90AA1
194	2.25963e-115	1.91594	0.803	0.585	5.68907e-111	MT1E+CD8	JUNB
195	3.86644e-75	2.12219	0.425	0.175	9.73453e-71	MT1E+CD8	XCL2
196	3.10414e-10	2.55785	0.468	0.433	7.8153e-06	MT1E+CD8	CCL4L2
