# Supplementary material for: Deciphering pathogenic cellular module at single-cell resolution in checkpoint inhibitor-related pneumonitis
Source: Oncogene. 2023 Aug 31;42(42):3098–112. doi: 10.1038/s41388-023-02805-4 (PMC10575783; doi:10.1038/s41388-023-02805-4)
Supplement: Supplementary file 10 — Supplementary Table 8 [file 41388_2023_2805_MOESM10_ESM.xlsx]

## Sheet: Sheet1
Supplementary Table 8, DEGs of CD4 T subclusters, related to figure 4b
	p_val	avg_log2FC	pct.1	pct.2	p_val_adj	cluster	gene
1	0	3.31236	0.807	0.02	0	FOXP3+Treg	FOXP3
2	0	2.21523	0.682	0.13	0	FOXP3+Treg	TIGIT
3	0	2.17424	0.513	0.038	0	FOXP3+Treg	IL2RA
4	0	1.72873	0.778	0.235	0	FOXP3+Treg	CD27
5	0	1.58216	0.677	0.228	0	FOXP3+Treg	CTLA4
6	0	1.43583	0.426	0.064	0	FOXP3+Treg	TBC1D4
7	0	1.36328	0.339	0.034	0	FOXP3+Treg	LAIR2
8	0	1.31925	0.296	0.011	0	FOXP3+Treg	RTKN2
9	0	1.13089	0.307	0.009	0	FOXP3+Treg	IKZF2
10	0	1.09964	0.204	0.001	0	FOXP3+Treg	IL1R2
11	0	1.09704	1	0.986	0	FOXP3+Treg	IL32
12	0	0.956595	0.196	0.006	0	FOXP3+Treg	TNFRSF9
13	4.82165e-282	1.46862	0.318	0.046	1.21395e-277	FOXP3+Treg	HPGD
14	1.83696e-269	1.33726	0.672	0.259	4.62493e-265	FOXP3+Treg	FCMR
15	8.14881e-243	1.92145	0.548	0.185	2.05163e-238	FOXP3+Treg	TNFRSF4
16	4.00143e-218	1.29676	0.604	0.25	1.00744e-213	FOXP3+Treg	GLRX
17	1.19706e-206	1.04521	0.54	0.175	3.01385e-202	FOXP3+Treg	SELL
18	3.06606e-200	1.02433	0.244	0.038	7.71943e-196	FOXP3+Treg	ID3
19	2.51734e-196	0.950842	0.345	0.082	6.33792e-192	FOXP3+Treg	STAM
20	9.23919e-185	1.23853	0.683	0.38	2.32615e-180	FOXP3+Treg	CARD16
21	4.7835e-177	1.25249	0.575	0.241	1.20434e-172	FOXP3+Treg	LINC01943
22	9.72311e-161	1.25046	0.693	0.4	2.44799e-156	FOXP3+Treg	BATF
23	9.18518e-150	1.02701	0.446	0.169	2.31255e-145	FOXP3+Treg	SIRPG
24	3.21952e-147	1.03613	0.612	0.326	8.10579e-143	FOXP3+Treg	UGP2
25	1.95774e-134	1.41361	0.403	0.157	4.929e-130	FOXP3+Treg	TNFRSF18
26	3.37795e-134	1.13866	0.77	0.549	8.50468e-130	FOXP3+Treg	UCP2
27	1.49827e-129	0.969029	0.826	0.646	3.77218e-125	FOXP3+Treg	CTSC
28	9.57598e-117	1.18223	0.593	0.363	2.41095e-112	FOXP3+Treg	TNFRSF1B
29	2.74594e-112	1.11812	0.678	0.463	6.91344e-108	FOXP3+Treg	SAT1
30	4.77274e-58	0.967395	0.292	0.137	1.20163e-53	FOXP3+Treg	LTA
31	0	1.6456	0.854	0.478	0	IL7R+CD4	IL7R
32	2.8044e-124	3.96578	0.202	0.053	7.06064e-120	IL7R+CD4	MT1E
33	5.67823e-116	0.65506	0.116	0.016	1.42961e-111	IL7R+CD4	SLC30A1
34	2.96417e-94	1.52753	0.384	0.193	7.46289e-90	IL7R+CD4	FOS
35	1.24527e-92	1.0916	0.579	0.392	3.13521e-88	IL7R+CD4	DUSP1
36	2.94043e-86	0.74555	0.572	0.349	7.40311e-82	IL7R+CD4	KLRB1
37	3.78597e-84	0.936622	0.166	0.049	9.53195e-80	IL7R+CD4	NR4A2
38	2.21626e-79	0.830678	0.425	0.241	5.57987e-75	IL7R+CD4	AC024293.1
39	4.14957e-79	0.677785	0.79	0.553	1.04474e-74	IL7R+CD4	MT-RNR1
40	1.45408e-78	0.752419	0.681	0.534	3.66094e-74	IL7R+CD4	CXCR4
41	1.96084e-77	1.13928	0.187	0.065	4.9368e-73	IL7R+CD4	ZNF331
42	1.05042e-71	4.31925	0.455	0.305	2.64463e-67	IL7R+CD4	MT2A
43	2.91465e-71	3.68226	0.224	0.096	7.33823e-67	IL7R+CD4	MT1F
44	1.55833e-69	4.4657	0.312	0.17	3.92342e-65	IL7R+CD4	MT1X
45	3.58329e-60	0.765247	0.814	0.771	9.02165e-56	IL7R+CD4	ZFP36L2
46	4.40832e-57	1.01047	0.632	0.51	1.10988e-52	IL7R+CD4	DDIT4
47	2.08768e-53	0.835546	0.497	0.361	5.25615e-49	IL7R+CD4	TNFAIP3
48	9.98078e-53	2.13979	0.23	0.116	2.51286e-48	IL7R+CD4	HSPA1B
49	1.72058e-52	2.21231	0.437	0.315	4.33191e-48	IL7R+CD4	DNAJB1
50	5.58339e-51	0.799977	0.201	0.092	1.40573e-46	IL7R+CD4	CDKN1A
51	2.93842e-48	1.46088	0.389	0.265	7.39805e-44	IL7R+CD4	DUSP2
52	7.16689e-47	0.829719	0.338	0.211	1.80441e-42	IL7R+CD4	CREM
53	2.42937e-39	0.747798	0.672	0.581	6.11642e-35	IL7R+CD4	TSC22D3
54	1.09443e-37	1.75045	0.682	0.641	2.75544e-33	IL7R+CD4	ZFP36
55	3.332e-29	0.638472	0.319	0.221	8.38898e-25	IL7R+CD4	PPP1R15A
56	3.70014e-16	0.958311	0.911	0.949	9.31584e-12	IL7R+CD4	FTH1
57	1.6434e-15	0.736401	0.227	0.164	4.1376e-11	IL7R+CD4	HSPH1
58	7.30653e-15	0.645429	0.361	0.305	1.83957e-10	IL7R+CD4	FAM177A1
59	1.02121e-13	0.65693	0.655	0.665	2.57111e-09	IL7R+CD4	JUNB
60	8.16792e-13	0.938816	0.469	0.437	2.05644e-08	IL7R+CD4	HSPE1
61	0	1.96093	0.644	0.088	0	TCF7+CD4	CCR7
62	0	1.70282	0.601	0.147	0	TCF7+CD4	SELL
63	0	1.58569	0.491	0.055	0	TCF7+CD4	TCF7
64	0	1.34423	0.886	0.481	0	TCF7+CD4	IL7R
65	0	1.28284	0.985	0.865	0	TCF7+CD4	PABPC1
66	0	1.22951	0.479	0.083	0	TCF7+CD4	S1PR1
67	0	1.1645	0.357	0.047	0	TCF7+CD4	MAL
68	0	1.07683	0.988	0.905	0	TCF7+CD4	EEF1B2
69	0	0.994038	1	0.999	0	TCF7+CD4	RPS12
70	0	0.991102	0.998	0.992	0	TCF7+CD4	RPS3A
71	0	0.980645	1	0.999	0	TCF7+CD4	RPS8
72	0	0.977977	0.999	0.994	0	TCF7+CD4	RPS13
73	0	0.954356	0.999	0.999	0	TCF7+CD4	RPL32
74	0	0.943649	0.996	0.973	0	TCF7+CD4	RPS5
75	0	0.92401	0.997	0.982	0	TCF7+CD4	RPL5
76	0	0.859256	0.999	0.997	0	TCF7+CD4	RPL34
77	0	0.854922	1	0.999	0	TCF7+CD4	EEF1A1
78	0	0.850925	0.995	0.972	0	TCF7+CD4	RPL3
79	0	0.840221	0.998	0.977	0	TCF7+CD4	RPS6
80	0	0.838336	0.996	0.985	0	TCF7+CD4	RPLP0
81	0	0.818279	1	0.996	0	TCF7+CD4	RPS23
82	0	0.811209	0.99	0.955	0	TCF7+CD4	RPL9
83	0	0.808691	0.999	0.989	0	TCF7+CD4	RPS18
84	0	0.796928	0.999	0.998	0	TCF7+CD4	RPL11
85	5.95236e-292	1.13473	0.445	0.109	1.49863e-287	TCF7+CD4	LEF1
86	2.62696e-192	1.11476	0.298	0.069	6.61391e-188	TCF7+CD4	PASK
87	8.67407e-184	0.825249	0.236	0.043	2.18387e-179	TCF7+CD4	MYC
88	1.2878e-148	0.85545	0.737	0.503	3.2423e-144	TCF7+CD4	GAS5
89	3.49391e-147	1.16082	0.355	0.118	8.79662e-143	TCF7+CD4	KLF2
90	4.24754e-71	0.858189	0.14	0.038	1.0694e-66	TCF7+CD4	CD8B
91	0	3.70836	0.915	0.126	0	GZMK+CD4	GZMK
92	5.24062e-247	1.87412	0.941	0.48	1.31943e-242	GZMK+CD4	GZMA
93	4.75207e-144	1.28817	0.886	0.592	1.19643e-139	GZMK+CD4	CST7
94	1.0376e-118	0.762871	0.191	0.025	2.61236e-114	GZMK+CD4	EOMES
95	3.67567e-101	1.15301	0.626	0.283	9.25424e-97	GZMK+CD4	CD27
96	4.61065e-99	0.984833	0.899	0.684	1.16082e-94	GZMK+CD4	GIMAP7
97	1.1293e-64	0.75768	0.981	0.944	2.84323e-60	GZMK+CD4	CD74
98	1.36548e-57	0.864331	0.357	0.146	3.43786e-53	GZMK+CD4	SAMD3
99	1.01462e-53	0.835642	0.707	0.5	2.55451e-49	GZMK+CD4	APOBEC3G
100	8.95786e-50	0.949875	0.445	0.23	2.25532e-45	GZMK+CD4	PDCD1
101	1.80165e-49	0.988186	0.629	0.422	4.53603e-45	GZMK+CD4	RARRES3
102	4.20311e-49	0.728202	0.779	0.608	1.05822e-44	GZMK+CD4	GIMAP4
103	1.52096e-43	1.37478	0.361	0.174	3.82932e-39	GZMK+CD4	NKG7
104	3.817e-39	0.693705	0.754	0.647	9.61006e-35	GZMK+CD4	CNN2
105	3.5753e-37	0.677322	0.747	0.613	9.00154e-33	GZMK+CD4	HLA-DPB1
106	6.65622e-37	0.767443	0.545	0.373	1.67584e-32	GZMK+CD4	DENND2D
107	5.95066e-33	0.843982	0.338	0.168	1.4982e-28	GZMK+CD4	GZMH
108	1.5349e-32	0.665355	0.28	0.13	3.86441e-28	GZMK+CD4	F2R
109	2.57932e-29	0.58186	0.734	0.595	6.49395e-25	GZMK+CD4	CXCR3
110	1.59273e-28	0.7954	0.46	0.31	4.01002e-24	GZMK+CD4	C12orf75
111	4.86523e-28	0.735792	0.436	0.288	1.22492e-23	GZMK+CD4	APOBEC3C
112	2.32441e-27	0.557022	0.766	0.659	5.85218e-23	GZMK+CD4	HLA-DPA1
113	1.68342e-26	0.563525	0.175	0.068	4.23835e-22	GZMK+CD4	CD70
114	1.28977e-25	0.635389	0.201	0.088	3.24725e-21	GZMK+CD4	HAVCR2
115	1.93594e-24	0.613884	0.588	0.449	4.87411e-20	GZMK+CD4	CYTOR
116	2.91087e-19	0.562181	0.396	0.259	7.3287e-15	GZMK+CD4	GPR183
117	2.20178e-16	0.594864	0.324	0.209	5.54342e-12	GZMK+CD4	HLA-DRB5
118	2.63356e-14	0.576805	0.402	0.295	6.6305e-10	GZMK+CD4	PRF1
119	5.44502e-14	0.59845	0.253	0.159	1.37089e-09	GZMK+CD4	NUCB2
120	1.12173e-12	0.557494	0.312	0.22	2.82417e-08	GZMK+CD4	CHST12
121	0	1.87903	0.639	0.137	0	CD40LG+CD4	HOPX
122	0	1.84085	0.754	0.479	0	CD40LG+CD4	CRIP1
123	0	1.64906	0.713	0.361	0	CD40LG+CD4	LGALS1
124	0	1.47375	0.904	0.446	0	CD40LG+CD4	CCL5
125	0	1.42166	0.264	0.024	0	CD40LG+CD4	XCL1
126	0	1.34354	0.661	0.247	0	CD40LG+CD4	CD40LG
127	0	1.2598	0.888	0.477	0	CD40LG+CD4	ANXA1
128	0	1.25737	0.648	0.286	0	CD40LG+CD4	CAPG
129	0	1.19432	0.501	0.129	0	CD40LG+CD4	LINC00892
130	0	1.08342	0.808	0.524	0	CD40LG+CD4	AHNAK
131	0	1.08109	0.964	0.831	0	CD40LG+CD4	VIM
132	0	1.0369	0.772	0.493	0	CD40LG+CD4	ANXA2
133	0	0.981578	0.92	0.705	0	CD40LG+CD4	CD99
134	0	0.964849	0.987	0.905	0	CD40LG+CD4	S100A6
135	0	0.956008	0.813	0.517	0	CD40LG+CD4	CKLF
136	0	0.946651	0.983	0.91	0	CD40LG+CD4	CD52
137	0	0.930524	0.936	0.776	0	CD40LG+CD4	S100A10
138	0	0.887233	0.998	0.982	0	CD40LG+CD4	SH3BGRL3
139	1.78428e-296	0.936012	0.833	0.605	4.49227e-292	CD40LG+CD4	PLP2
140	2.36512e-288	1.06704	0.632	0.303	5.95465e-284	CD40LG+CD4	CISH
141	2.60249e-285	0.87177	0.722	0.401	6.55228e-281	CD40LG+CD4	APOBEC3G
142	5.55941e-278	0.987393	0.636	0.305	1.39969e-273	CD40LG+CD4	ID2
143	3.25282e-275	0.92876	0.836	0.601	8.18963e-271	CD40LG+CD4	KLF6
144	2.01603e-273	0.935908	0.448	0.146	5.07575e-269	CD40LG+CD4	GPR25
145	7.02541e-269	0.891608	0.437	0.147	1.76879e-264	CD40LG+CD4	TNFSF14
146	1.5151e-266	1.14948	0.35	0.087	3.81456e-262	CD40LG+CD4	GZMH
147	5.35744e-241	1.02582	0.504	0.212	1.34884e-236	CD40LG+CD4	TGFB1
148	2.75627e-218	0.898875	0.337	0.097	6.93947e-214	CD40LG+CD4	IFNG
149	6.77227e-203	0.981583	0.587	0.323	1.70506e-198	CD40LG+CD4	JUND
150	1.06352e-190	0.862836	0.45	0.198	2.67762e-186	CD40LG+CD4	SEPTIN7
151	0	3.75463	0.3	0.032	0	CXCL13+CD4	CXCL13
152	9.48798e-276	1.21341	0.633	0.192	2.38879e-271	CXCL13+CD4	PDCD1
153	2.47932e-269	0.849836	0.312	0.043	6.24219e-265	CXCL13+CD4	CD38
154	1.84624e-221	0.795208	0.339	0.062	4.64827e-217	CXCL13+CD4	HAVCR2
155	1.76895e-207	1.50292	0.483	0.145	4.4537e-203	CXCL13+CD4	LAG3
156	2.08444e-202	1.07095	0.983	0.866	5.248e-198	CXCL13+CD4	SRGN
157	3.88672e-177	1.16263	0.783	0.431	9.78561e-173	CXCL13+CD4	STAT1
158	1.60145e-173	0.946542	0.619	0.241	4.03197e-169	CXCL13+CD4	CTLA4
159	7.19711e-171	0.957361	0.826	0.478	1.81202e-166	CXCL13+CD4	BST2
160	1.26748e-160	1.03891	0.853	0.508	3.19112e-156	CXCL13+CD4	CXCR6
161	6.99002e-159	0.959043	0.511	0.185	1.75988e-154	CXCL13+CD4	DUSP4
162	3.51268e-143	1.02726	0.845	0.568	8.84388e-139	CXCL13+CD4	GBP5
163	1.7732e-136	0.883267	0.747	0.409	4.46439e-132	CXCL13+CD4	GBP2
164	4.20036e-132	0.787924	0.611	0.273	1.05752e-127	CXCL13+CD4	OASL
165	2.16658e-131	0.887882	0.608	0.272	5.4548e-127	CXCL13+CD4	RGS1
166	4.29775e-128	0.846981	0.591	0.27	1.08204e-123	CXCL13+CD4	TYMP
167	5.44889e-121	0.85243	0.551	0.249	1.37187e-116	CXCL13+CD4	GBP4
168	8.17316e-118	0.811111	0.393	0.139	2.05776e-113	CXCL13+CD4	LINC01871
169	5.6087e-117	0.794864	0.759	0.443	1.4121e-112	CXCL13+CD4	RBPJ
170	2.22013e-111	0.879692	0.614	0.308	5.58962e-107	CXCL13+CD4	GBP1
171	4.18732e-103	0.944912	0.533	0.251	1.05424e-98	CXCL13+CD4	LINC01943
172	1.20455e-100	1.09033	0.132	0.02	3.0327e-96	CXCL13+CD4	CCL3
173	1.20078e-98	0.817992	0.686	0.385	3.02321e-94	CXCL13+CD4	ID2
174	9.68591e-90	0.974697	0.565	0.29	2.43862e-85	CXCL13+CD4	IFI6
175	7.811e-82	0.924712	0.373	0.155	1.96657e-77	CXCL13+CD4	IFNG
176	1.36761e-77	2.02802	0.172	0.044	3.44323e-73	CXCL13+CD4	GNLY
177	1.14239e-60	0.787669	0.627	0.383	2.8762e-56	CXCL13+CD4	ISG15
178	1.98202e-60	2.12831	0.449	0.243	4.99013e-56	CXCL13+CD4	CCL4
179	4.43663e-50	0.921835	0.187	0.067	1.11701e-45	CXCL13+CD4	CCL4L2
180	1.52098e-20	0.945342	0.155	0.078	3.82936e-16	CXCL13+CD4	GZMB
