# Supplementary material for: Deciphering pathogenic cellular module at single-cell resolution in checkpoint inhibitor-related pneumonitis
Source: Oncogene. 2023 Aug 31;42(42):3098–112. doi: 10.1038/s41388-023-02805-4 (PMC10575783; doi:10.1038/s41388-023-02805-4)
Supplement: Supplementary file 11 — Supplementary Table 9 [file 41388_2023_2805_MOESM11_ESM.xlsx]

## Sheet: Sheet1
Supplementary Table 9, DEGs of myeloid cells subclusters, related to figure 6c and Supplemental figure S3a
	p_val	avg_log2FC	pct.1	pct.2	p_val_adj	cluster	gene
1	0	5.68535	0.623	0	0	CPA3+Mast	CPA3
2	0	5.3213	0.609	0	0	CPA3+Mast	TPSAB1
3	0	4.794	0.609	0	0	CPA3+Mast	TPSB2
4	0	3.88851	0.667	0.01	0	CPA3+Mast	CLU
5	0	3.56624	0.551	0	0	CPA3+Mast	MS4A2
6	0	3.20312	0.319	0	0	CPA3+Mast	TPSD1
7	0	3.02994	0.536	0.001	0	CPA3+Mast	KIT
8	0	2.92587	0.507	0	0	CPA3+Mast	GATA2
9	0	2.47607	0.362	0	0	CPA3+Mast	HDC
10	0	2.42613	0.449	0.001	0	CPA3+Mast	SLC18A2
11	0	2.36831	0.478	0.004	0	CPA3+Mast	SIGLEC6
12	8.3367e-142	2.29657	0.319	0.008	1.57839e-137	CPA3+Mast	SIGLEC17P
13	2.18313e-141	2.82865	0.116	0	4.13332e-137	CPA3+Mast	MGP
14	3.04097e-126	3.25729	0.667	0.047	5.75748e-122	CPA3+Mast	LTC4S
15	2.96942e-36	3.46337	1	0.983	5.622e-32	CPA3+Mast	MALAT1
16	8.85576e-32	3.06087	0.522	0.11	1.67666e-27	CPA3+Mast	IFITM1
17	3.86044e-27	3.57218	0.652	0.24	7.30897e-23	CPA3+Mast	VWA5A
18	1.10617e-21	2.62516	0.826	0.651	2.09431e-17	CPA3+Mast	IFITM2
19	3.42566e-17	3.12051	0.594	0.292	6.48579e-13	CPA3+Mast	HPGDS
20	7.4359e-17	2.18229	0.783	0.782	1.40784e-12	CPA3+Mast	RAC2
21	9.86682e-17	2.13361	0.391	0.113	1.86808e-12	CPA3+Mast	PTGS1
22	1.7972e-11	3.74123	0.232	0.055	3.40264e-07	CPA3+Mast	CCL5
23	1.56332e-08	2.41719	0.275	0.095	0.000295983	CPA3+Mast	IL32
24	2.43302e-08	2.45344	0.203	0.056	0.000460644	CPA3+Mast	CXCL8
25	6.29717e-08	2.1929	0.71	0.812	0.00119224	CPA3+Mast	ZFP36
26	2.22782e-07	2.19484	0.159	0.04	0.00421793	CPA3+Mast	NKG7
27	1.01492e-06	2.17196	0.217	0.075	0.0192154	CPA3+Mast	NR4A1
28	1.52162e-05	2.51913	0.507	0.439	0.288088	CPA3+Mast	HPGD
29	0.00643994	2.44022	0.203	0.112	1	CPA3+Mast	CCL4
30	0.00989392	2.36242	0.101	0.042	1	CPA3+Mast	MYL9
31	0	5.77564	1	0.011	0	IL3RA+pDC	GZMB
32	0	4.91692	1	0.002	0	IL3RA+pDC	JCHAIN
33	0	3.65228	0.906	0.007	0	IL3RA+pDC	LILRA4
34	0	3.58758	0.938	0.013	0	IL3RA+pDC	ITM2C
35	0	3.46503	0.531	0.003	0	IL3RA+pDC	PTGDS
36	0	3.39675	0.906	0.013	0	IL3RA+pDC	CLIC3
37	0	3.03336	0.438	0.001	0	IL3RA+pDC	AL139020.1
38	0	2.96113	1	0.003	0	IL3RA+pDC	MAP1A
39	0	2.91533	0.969	0.006	0	IL3RA+pDC	IGKC
40	0	2.8348	0.875	0.005	0	IL3RA+pDC	BX571818.1
41	0	2.7785	0.875	0.001	0	IL3RA+pDC	MZB1
42	0	2.76879	0.844	0.01	0	IL3RA+pDC	SMPD3
43	0	2.71811	0.562	0	0	IL3RA+pDC	SCT
44	1.71387e-253	2.60471	0.875	0.017	3.24487e-249	IL3RA+pDC	CXCR3
45	4.78307e-249	3.92846	1	0.024	9.05578e-245	IL3RA+pDC	PLD4
46	5.10151e-140	3.62191	0.844	0.033	9.65869e-136	IL3RA+pDC	TSPAN13
47	2.73298e-131	2.68396	0.906	0.041	5.17436e-127	IL3RA+pDC	BCL11A
48	5.81924e-115	2.6799	0.875	0.044	1.10176e-110	IL3RA+pDC	SELL
49	4.36693e-68	3.57008	0.969	0.105	8.26791e-64	IL3RA+pDC	TCF4
50	9.86525e-59	2.70201	0.781	0.068	1.86779e-54	IL3RA+pDC	GPR183
51	4.51534e-34	2.91818	0.938	0.223	8.5489e-30	IL3RA+pDC	SERPINF1
52	6.30356e-33	3.09589	0.969	0.246	1.19345e-28	IL3RA+pDC	NAPSB
53	2.66944e-29	2.61543	0.844	0.2	5.05404e-25	IL3RA+pDC	CYB561A3
54	1.32965e-24	4.09008	1	0.544	2.51743e-20	IL3RA+pDC	IRF7
55	9.49201e-24	2.72942	0.938	0.373	1.79712e-19	IL3RA+pDC	IL3RA
56	1.36046e-21	2.68956	0.875	0.341	2.57577e-17	IL3RA+pDC	UGCG
57	2.98213e-19	2.8824	0.969	0.662	5.64607e-15	IL3RA+pDC	HERPUD1
58	3.42852e-16	2.75963	0.875	0.545	6.49122e-12	IL3RA+pDC	IRF8
59	4.72018e-15	3.34743	0.656	0.211	8.93672e-11	IL3RA+pDC	LTB
60	3.85721e-05	2.60038	0.188	0.042	0.730286	IL3RA+pDC	AREG
61	0	3.11232	0.94	0.004	0	CLEC9A+DC	CLEC9A
62	0	2.81684	0.771	0.013	0	CLEC9A+DC	DNASE1L3
63	0	1.92298	0.783	0.016	0	CLEC9A+DC	HLA-DOB
64	5.47896e-280	4.2289	0.795	0.032	1.03733e-275	CLEC9A+DC	S100B
65	4.77552e-212	2.34741	0.783	0.041	9.04149e-208	CLEC9A+DC	CST7
66	5.99542e-190	1.88735	0.723	0.038	1.13511e-185	CLEC9A+DC	IDO1
67	3.39101e-155	1.95018	0.578	0.031	6.42021e-151	CLEC9A+DC	CCND1
68	1.37969e-150	3.2314	0.928	0.099	2.61217e-146	CLEC9A+DC	LGALS2
69	1.04787e-89	2.76688	0.711	0.094	1.98393e-85	CLEC9A+DC	WFDC21P
70	5.77351e-87	1.85711	0.795	0.128	1.0931e-82	CLEC9A+DC	NET1
71	1.29373e-82	3.17095	0.904	0.205	2.44942e-78	CLEC9A+DC	C1orf54
72	1.34557e-70	2.32541	0.892	0.219	2.54757e-66	CLEC9A+DC	SERPINF1
73	1.9626e-58	2.673	0.928	0.359	3.71579e-54	CLEC9A+DC	WDFY4
74	1.48009e-54	2.44438	0.928	0.335	2.80225e-50	CLEC9A+DC	FGL2
75	3.84992e-54	2.42227	1	0.99	7.28906e-50	CLEC9A+DC	HLA-DPB1
76	5.04007e-54	2.28812	1	0.992	9.54236e-50	CLEC9A+DC	HLA-DPA1
77	7.6941e-51	1.93028	1	0.999	1.45672e-46	CLEC9A+DC	CD74
78	1.17684e-50	2.44748	0.928	0.445	2.2281e-46	CLEC9A+DC	CPNE3
79	1.34622e-50	3.40802	0.976	0.786	2.5488e-46	CLEC9A+DC	CPVL
80	3.71218e-49	3.98944	0.771	0.243	7.02827e-45	CLEC9A+DC	NAPSB
81	9.71957e-47	2.32	0.976	0.758	1.84021e-42	CLEC9A+DC	LSP1
82	4.75411e-44	2.69766	0.928	0.542	9.00095e-40	CLEC9A+DC	IRF8
83	7.59536e-39	2.02	0.771	0.259	1.43803e-34	CLEC9A+DC	RNASE6
84	1.8262e-36	1.91024	0.675	0.207	3.45754e-32	CLEC9A+DC	LTB
85	7.55304e-24	2.33614	0.735	0.43	1.43002e-19	CLEC9A+DC	NAAA
86	6.86914e-15	2.33732	0.952	0.976	1.30053e-10	CLEC9A+DC	CST3
87	2.26653e-14	1.86662	0.301	0.081	4.29122e-10	CLEC9A+DC	DUSP2
88	1.90736e-08	2.23674	0.446	0.235	0.00036112	CLEC9A+DC	HLA-DQA2
89	0.00134755	2.04607	0.325	0.601	1	CLEC9A+DC	MT2A
90	0.0026418	2.87258	0.217	0.122	1	CLEC9A+DC	MT1X
91	0	4.41736	0.822	0.014	0	LAMP3+DC	FSCN1
92	0	4.35277	0.689	0.004	0	LAMP3+DC	CCL19
93	0	4.28686	0.978	0.007	0	LAMP3+DC	CCR7
94	0	3.58308	0.889	0.012	0	LAMP3+DC	LAMP3
95	0	2.36101	0.8	0.011	0	LAMP3+DC	DUSP4
96	2.85812e-221	3.67219	0.556	0.01	5.41127e-217	LAMP3+DC	CCL22
97	1.97112e-184	4.48116	0.667	0.019	3.73192e-180	LAMP3+DC	CCL17
98	7.36407e-174	3.68323	0.933	0.044	1.39424e-169	LAMP3+DC	CST7
99	7.38181e-155	3.88956	0.911	0.049	1.3976e-150	LAMP3+DC	MARCKSL1
100	5.30979e-144	4.53336	0.978	0.064	1.0053e-139	LAMP3+DC	BIRC3
101	1.30406e-143	3.64718	0.822	0.041	2.46899e-139	LAMP3+DC	IDO1
102	5.31531e-56	2.44798	0.756	0.092	1.00635e-51	LAMP3+DC	IL32
103	1.91371e-48	2.52949	0.822	0.139	3.62323e-44	LAMP3+DC	BASP1
104	4.95696e-39	2.71116	0.644	0.098	9.38501e-35	LAMP3+DC	WFDC21P
105	9.12726e-34	2.3322	0.889	0.216	1.72806e-29	LAMP3+DC	MARCKS
106	4.23142e-33	3.30696	1	0.506	8.01135e-29	LAMP3+DC	CDKN1A
107	4.17094e-32	2.88378	0.822	0.241	7.89685e-28	LAMP3+DC	KIF2A
108	1.71675e-30	2.90735	1	0.548	3.25032e-26	LAMP3+DC	ZFP36L1
109	2.27039e-30	3.13664	1	0.774	4.29852e-26	LAMP3+DC	PNRC1
110	1.42117e-29	2.71573	0.889	0.323	2.6907e-25	LAMP3+DC	TMEM176A
111	9.48913e-28	3.13035	0.933	0.498	1.79658e-23	LAMP3+DC	NUB1
112	2.89025e-27	2.79213	0.978	0.826	5.47211e-23	LAMP3+DC	BTG1
113	3.93478e-27	2.3779	0.911	0.455	7.44971e-23	LAMP3+DC	CSF2RA
114	2.53849e-26	2.7683	0.978	0.759	4.80613e-22	LAMP3+DC	LSP1
115	1.01252e-24	2.79019	0.933	0.584	1.917e-20	LAMP3+DC	CD83
116	1.75079e-22	2.33592	0.889	0.517	3.31477e-18	LAMP3+DC	REL
117	3.2461e-22	2.84236	0.889	0.455	6.14584e-18	LAMP3+DC	IL7R
118	4.98522e-19	2.62915	1	0.983	9.43851e-15	LAMP3+DC	MALAT1
119	1.52588e-16	2.60792	0.844	0.497	2.88896e-12	LAMP3+DC	MTHFD2
120	3.344e-16	2.96839	0.844	0.58	6.3312e-12	LAMP3+DC	PPA1
121	0	2.84215	0.578	0.008	0	CD1C+DC	CD1C
122	0	2.65904	0.406	0.006	0	CD1C+DC	FCER1A
123	0	2.38803	0.533	0.009	0	CD1C+DC	CD1E
124	0	1.87292	0.25	0.001	0	CD1C+DC	CD207
125	0	1.59522	0.506	0.012	0	CD1C+DC	PKIB
126	0	1.56256	0.544	0.015	0	CD1C+DC	PLD4
127	1.32286e-287	2.19077	0.267	0.003	2.50457e-283	CD1C+DC	CD1A
128	4.38796e-194	1.92028	0.522	0.038	8.30772e-190	CD1C+DC	CST7
129	8.25516e-177	2.20961	0.711	0.089	1.56295e-172	CD1C+DC	CLEC10A
130	1.1359e-140	3.8979	0.3	0.016	2.1506e-136	CD1C+DC	CCL17
131	3.0806e-114	2.13735	0.917	0.287	5.8325e-110	CD1C+DC	CORO1A
132	4.01771e-109	2.02303	0.633	0.116	7.60674e-105	CD1C+DC	FCGR2B
133	2.65206e-91	1.56994	0.444	0.062	5.02115e-87	CD1C+DC	GPR183
134	3.82214e-91	1.46243	1	0.992	7.23645e-87	CD1C+DC	HLA-DPA1
135	2.03443e-89	1.50234	1	0.99	3.85178e-85	CD1C+DC	HLA-DPB1
136	5.25894e-82	2.40681	0.317	0.034	9.95675e-78	CD1C+DC	S100B
137	5.26822e-73	1.39232	0.506	0.099	9.97433e-69	CD1C+DC	LGALS2
138	6.19093e-60	1.48189	0.994	0.957	1.17213e-55	CD1C+DC	HLA-DQA1
139	1.11673e-44	1.41385	0.711	0.332	2.11431e-40	CD1C+DC	FGL2
140	1.41113e-40	1.54484	0.8	0.544	2.6717e-36	CD1C+DC	ZFP36L1
141	3.17556e-36	1.43622	0.85	0.763	6.0123e-32	CD1C+DC	MS4A6A
142	2.34042e-30	1.40364	0.839	0.81	4.43111e-26	CD1C+DC	ZFP36
143	1.56593e-26	1.40752	0.511	0.242	2.96478e-22	CD1C+DC	NAPSB
144	1.24647e-22	1.6371	0.689	0.579	2.35993e-18	CD1C+DC	PPA1
145	4.13269e-21	1.85544	0.428	0.207	7.82443e-17	CD1C+DC	LTB
146	9.93404e-19	1.41373	0.794	0.84	1.88081e-14	CD1C+DC	YWHAH
147	6.89703e-11	2.27912	0.283	0.606	1.30581e-06	CD1C+DC	MT2A
148	3.3369e-09	2.12966	0.128	0.041	6.31775e-05	CD1C+DC	AREG
149	5.39255e-09	2.21075	0.478	0.389	0.000102097	CD1C+DC	HLA-DQB2
150	1.40215e-08	1.47827	0.767	0.813	0.000265469	CD1C+DC	TIMP1
151	0	3.99731	0.549	0.056	0	CXCL9+Mono	CXCL10
152	1.09563e-259	1.88621	0.284	0.011	2.07437e-255	CXCL9+Mono	APOBEC3A
153	1.73036e-243	1.60566	0.342	0.023	3.27609e-239	CXCL9+Mono	IDO1
154	5.38542e-230	1.69509	0.298	0.017	1.01962e-225	CXCL9+Mono	CXCL11
155	1.81673e-213	2.95555	0.5	0.072	3.43961e-209	CXCL9+Mono	CCL2
156	1.00311e-188	1.84111	0.691	0.203	1.89918e-184	CXCL9+Mono	IER3
157	5.74371e-185	2.99442	0.453	0.072	1.08746e-180	CXCL9+Mono	CXCL9
158	9.24474e-164	1.68194	0.654	0.186	1.75031e-159	CXCL9+Mono	MARCKS
159	6.21606e-158	1.70862	0.469	0.086	1.17689e-153	CXCL9+Mono	IFITM1
160	2.41541e-146	1.97999	0.206	0.014	4.5731e-142	CXCL9+Mono	CCL8
161	1.26811e-136	2.55127	0.481	0.111	2.40091e-132	CXCL9+Mono	CCL3
162	1.59971e-133	2.39936	0.632	0.252	3.02872e-129	CXCL9+Mono	GBP5
163	7.00577e-127	2.53189	0.784	0.498	1.3264e-122	CXCL9+Mono	C15orf48
164	5.39209e-122	2.19642	0.679	0.342	1.02088e-117	CXCL9+Mono	CALHM6
165	7.39566e-122	2.06024	0.761	0.482	1.40022e-117	CXCL9+Mono	VAMP5
166	1.20032e-109	1.63148	0.868	0.901	2.27256e-105	CXCL9+Mono	TYMP
167	5.58972e-99	2.06846	0.825	0.793	1.0583e-94	CXCL9+Mono	PLEK
168	7.59074e-96	1.70008	0.786	0.581	1.43715e-91	CXCL9+Mono	IER2
169	3.63624e-88	1.58069	0.926	0.934	6.88449e-84	CXCL9+Mono	IFITM3
170	2.64869e-84	2.41603	0.733	0.598	5.01477e-80	CXCL9+Mono	SOD2
171	1.08094e-79	1.83976	0.257	0.05	2.04655e-75	CXCL9+Mono	CCL3L1
172	1.33513e-74	1.60412	0.726	0.64	2.5278e-70	CXCL9+Mono	STAT1
173	8.39641e-71	2.63041	0.34	0.095	1.58969e-66	CXCL9+Mono	CCL4
174	8.55295e-70	2.3717	0.685	0.585	1.61933e-65	CXCL9+Mono	GBP1
175	6.86488e-59	1.68661	0.712	0.682	1.29973e-54	CXCL9+Mono	WARS
176	9.41109e-53	1.76447	0.786	0.78	1.7818e-48	CXCL9+Mono	NFKBIA
177	1.511e-42	1.75372	0.833	0.809	2.86078e-38	CXCL9+Mono	S100A8
178	1.63251e-33	1.84074	0.823	0.811	3.09084e-29	CXCL9+Mono	TIMP1
179	1.52853e-16	2.30768	0.29	0.174	2.89396e-12	CXCL9+Mono	CCL4L2
180	3.39828e-06	2.08772	0.307	0.266	0.0643396	CXCL9+Mono	IL1B
181	8.24123e-240	1.5015	0.629	0.188	1.56031e-235	FCN1+Mono	VCAN
182	3.59239e-146	1.02613	0.96	0.787	6.80147e-142	FCN1+Mono	S100A8
183	2.00975e-139	0.952308	0.937	0.839	3.80505e-135	FCN1+Mono	CYBB
184	3.27812e-107	0.834635	0.372	0.107	6.20646e-103	FCN1+Mono	FCN1
185	8.6633e-95	0.713172	0.949	0.847	1.64022e-90	FCN1+Mono	FOS
186	1.27544e-92	0.561584	0.974	0.948	2.4148e-88	FCN1+Mono	CALM1
187	5.3353e-80	0.557499	0.635	0.387	1.01013e-75	FCN1+Mono	ITGAM
188	2.26299e-79	0.568764	0.999	0.984	4.28452e-75	FCN1+Mono	S100A10
189	5.22117e-76	0.658389	0.841	0.692	9.88524e-72	FCN1+Mono	CD14
190	5.39518e-73	0.555161	0.924	0.895	1.02147e-68	FCN1+Mono	CD44
191	9.51935e-70	0.630049	0.939	0.854	1.8023e-65	FCN1+Mono	VSIG4
192	8.85203e-69	0.682667	0.374	0.141	1.67595e-64	FCN1+Mono	RNASE1
193	4.65787e-66	0.980298	0.788	0.619	8.81875e-62	FCN1+Mono	RETN
194	8.39462e-64	0.505149	0.977	0.894	1.58935e-59	FCN1+Mono	LTA4H
195	2.28176e-63	0.471932	0.883	0.816	4.32005e-59	FCN1+Mono	ARHGAP18
196	6.45831e-63	0.601904	0.97	0.898	1.22275e-58	FCN1+Mono	S100A9
197	1.57649e-57	0.657116	0.807	0.743	2.98478e-53	FCN1+Mono	GPCPD1
198	1.19586e-50	0.550043	0.489	0.291	2.26413e-46	FCN1+Mono	DUSP6
199	4.10299e-48	0.505206	0.934	0.862	7.76819e-44	FCN1+Mono	MRC1
200	1.74035e-43	0.546246	0.88	0.837	3.29501e-39	FCN1+Mono	AHNAK
201	1.50697e-38	0.475133	0.64	0.512	2.85315e-34	FCN1+Mono	ANPEP
202	5.34524e-34	0.486621	0.879	0.849	1.01201e-29	FCN1+Mono	DUSP1
203	1.28384e-32	0.499137	0.761	0.706	2.4307e-28	FCN1+Mono	PLEC
204	2.25196e-31	0.620372	0.776	0.759	4.26364e-27	FCN1+Mono	LMNA
205	3.60956e-29	0.475682	0.751	0.701	6.83399e-25	FCN1+Mono	MYADM
206	5.13606e-28	0.595929	0.551	0.443	9.7241e-24	FCN1+Mono	IL7R
207	1.36805e-23	0.736755	0.815	0.741	2.59014e-19	FCN1+Mono	FN1
208	1.02129e-17	0.524516	0.939	0.929	1.93361e-13	FCN1+Mono	IFI30
209	2.28823e-13	0.482766	0.398	0.315	4.3323e-09	FCN1+Mono	CXCL3
210	4.32498e-13	0.706786	0.805	0.771	8.18848e-09	FCN1+Mono	CRIP1
211	0	2.74736	0.618	0.112	0	SPP1+Mac	RNASE1
212	0	1.50534	0.336	0.013	0	SPP1+Mac	SELENOP
213	0	1.49759	0.406	0.032	0	SPP1+Mac	SLC40A1
214	0	1.07863	0.423	0.031	0	SPP1+Mac	STAB1
215	1.71186e-298	1.24377	0.703	0.155	3.24107e-294	SPP1+Mac	MARCKS
216	4.93932e-273	1.21132	0.352	0.028	9.35162e-269	SPP1+Mac	HAMP
217	1.70784e-264	1.17131	0.386	0.041	3.23346e-260	SPP1+Mac	TMIGD3
218	2.24197e-255	1.05488	0.986	0.985	4.24471e-251	SPP1+Mac	NPC2
219	3.29639e-244	1.94889	0.825	0.424	6.24105e-240	SPP1+Mac	LGMN
220	1.11965e-241	1.1976	0.542	0.112	2.11983e-237	SPP1+Mac	PLA2G7
221	3.63582e-228	1.72077	0.648	0.21	6.8837e-224	SPP1+Mac	PLTP
222	1.98264e-220	2.37122	0.978	0.893	3.75374e-216	SPP1+Mac	APOE
223	7.28867e-209	1.35542	0.732	0.272	1.37996e-204	SPP1+Mac	TMEM176A
224	3.12494e-205	1.50751	0.793	0.339	5.91645e-201	SPP1+Mac	TMEM176B
225	5.51358e-194	1.63462	0.902	0.747	1.04389e-189	SPP1+Mac	MS4A6A
226	7.95146e-183	1.09808	0.99	0.97	1.50545e-178	SPP1+Mac	CTSB
227	1.6797e-174	1.18694	0.734	0.419	3.18018e-170	SPP1+Mac	NPL
228	1.4861e-162	1.35262	0.894	0.808	2.81363e-158	SPP1+Mac	BLVRB
229	2.22768e-160	1.53337	0.506	0.162	4.21767e-156	SPP1+Mac	FOLR2
230	2.96698e-141	1.47954	0.994	0.942	5.61738e-137	SPP1+Mac	APOC1
231	4.5044e-140	1.03418	0.721	0.405	8.52818e-136	SPP1+Mac	LILRB4
232	1.67889e-135	1.09926	0.596	0.263	3.17865e-131	SPP1+Mac	A2M
233	3.44609e-134	1.04575	0.827	0.573	6.52447e-130	SPP1+Mac	MAFB
234	1.47169e-130	1.24935	0.657	0.38	2.78634e-126	SPP1+Mac	TCN2
235	3.00473e-123	1.41271	0.81	0.425	5.68885e-119	SPP1+Mac	GPX1
236	6.86293e-109	1.11799	0.767	0.619	1.29936e-104	SPP1+Mac	CPM
237	8.61085e-99	1.03261	0.815	0.446	1.63029e-94	SPP1+Mac	MT-RNR1
238	1.41319e-70	1.53321	0.279	0.08	2.67559e-66	SPP1+Mac	CCL2
239	1.20918e-27	1.94677	0.12	0.037	2.28935e-23	SPP1+Mac	SPP1
240	2.10766e-21	1.58672	0.718	0.604	3.99042e-17	SPP1+Mac	CCL18
241	0	3.87521	0.985	0.243	0	FABP4+Mac	FABP4
242	0	2.12655	0.748	0.121	0	FABP4+Mac	RBP4
243	0	1.87137	0.871	0.218	0	FABP4+Mac	CES1
244	0	1.63777	0.966	0.583	0	FABP4+Mac	SERPING1
245	0	1.51097	0.95	0.274	0	FABP4+Mac	AC026369.3
246	0	1.4187	0.995	0.742	0	FABP4+Mac	CD52
247	0	1.38159	0.896	0.314	0	FABP4+Mac	SCD
248	0	1.37408	0.963	0.462	0	FABP4+Mac	NUPR1
249	0	1.28206	0.915	0.271	0	FABP4+Mac	PDLIM1
250	0	1.27635	0.998	0.625	0	FABP4+Mac	MARCO
251	0	1.26881	0.794	0.063	0	FABP4+Mac	GPD1
252	0	1.22164	0.994	0.757	0	FABP4+Mac	ALDH2
253	0	1.17274	0.971	0.541	0	FABP4+Mac	MCEMP1
254	0	1.15583	0.956	0.498	0	FABP4+Mac	LGALS3BP
255	0	1.14219	0.977	0.502	0	FABP4+Mac	TREM1
256	0	1.12834	0.994	0.719	0	FABP4+Mac	FBP1
257	0	1.11128	0.889	0.226	0	FABP4+Mac	PHLDA3
258	0	1.09676	0.726	0.143	0	FABP4+Mac	INHBA
259	0	1.08522	0.642	0.145	0	FABP4+Mac	NMB
260	0	1.07158	1	0.86	0	FABP4+Mac	SERPINA1
261	0	1.04684	0.998	0.724	0	FABP4+Mac	ALOX5AP
262	0	0.974704	0.959	0.513	0	FABP4+Mac	GYPC
263	0	0.972923	0.76	0.082	0	FABP4+Mac	PPIC
264	0	0.948317	0.988	0.558	0	FABP4+Mac	CYP27A1
265	7.1547e-296	1.11638	0.752	0.354	1.3546e-291	FABP4+Mac	LDHB
266	1.8941e-279	0.999668	0.83	0.389	3.5861e-275	FABP4+Mac	TGM2
267	3.87336e-279	1.11399	0.403	0.019	7.33343e-275	FABP4+Mac	LINC02154
268	1.52696e-235	0.94929	0.568	0.214	2.89099e-231	FABP4+Mac	PLAAT3
269	1.30065e-139	1.87936	0.532	0.278	2.46253e-135	FABP4+Mac	IFI27
270	6.05508e-94	0.936614	0.994	0.929	1.14641e-89	FABP4+Mac	LYZ
