# Supplementary material for: Deciphering pathogenic cellular module at single-cell resolution in checkpoint inhibitor-related pneumonitis
Source: Oncogene. 2023 Aug 31;42(42):3098–112. doi: 10.1038/s41388-023-02805-4 (PMC10575783; doi:10.1038/s41388-023-02805-4)
Supplement: Supplementary file 12 — Supplementary Table 10 [file 41388_2023_2805_MOESM12_ESM.xlsx]

## Sheet: Sheet1
Supplementary Table 10: myeloid cells signature, related to Figure. 6e
M1	M2	Activated DC	Migratory DC
IL23	IL4R	FSCN1	GAL3ST
TNF	CCL4	BIRC3	NUDT17
CXCL9	CCL13	LAMP3	ITGB8
CXCL10	CCL20	CCL19	ADCY6
CXCL11	CCL17	LAD1	ENO2
CD86	CCL18	MARCKS	IL15RA
IL1A	CCL22	TNFAIP2	SOCS2
IL1B	CCL24	CCR7	IL15
IL6	LYVE1	CCL22	STAP2
CCL5	VEGFA	MARCKSL1	PHF24
IRF5	VEGFB	EBI3	ANKRD33B
IRF1	VEGFC	TNFRSF11B	INSM1
CD40	VEGFD	NUB1	ANXA3
IDO1	EGF	INSM1	ARHGAP28
KYNU	CTSA	RAB9A	RNF115
CCR7	CTSB	LY75	ADORA2A
	CTSC	SIAH2	EXTL1
	CTSD	POGLUT1	SPSB
	TGFB1	KDM2B	SLC22A23
	TGFB2	MGLL	RABGAP1
	TGFB3	TXN	GYG1
	MMP14	MLLT6	DAP
	MMP19	KIF2A	OGFR
	MMP9	GRSF1	GYG2
	CLEC7A	FAM49A	CCSER2
	WNT7B	PLEKHG1	TMEM123
	FASL	SOCS2	NET1
	TNFSF12	RFTN1	GPR52
	TNFSF8	AC009812.4	SLCO5A1
	CD276	BMP2K	FAH
	VTCN1	NAV1	CLU
	MSR1	IL7R	PCGF5
	FN1	ID2	SAMSN1
	IRF4	CCL17	CDKN2B
		PPP1R9B	BMP2K
		NRP2	ZC2HC1A
		TUBB6	SERINC5
		ARNTL2	HIVEP1
		UVRAG	CNR1
		TXNDC11	CNR2
		MREG
		BTG1
		NDE1
		SPG11
		IL32
		ERICH1
		TBC1D4
		NFKB1
		GCSAM
		BZW1
