# Supplementary material for: Deciphering pathogenic cellular module at single-cell resolution in checkpoint inhibitor-related pneumonitis
Source: Oncogene. 2023 Aug 31;42(42):3098–112. doi: 10.1038/s41388-023-02805-4 (PMC10575783; doi:10.1038/s41388-023-02805-4)
Supplement: Supplementary file 13 — Supplementary Table 11 [file 41388_2023_2805_MOESM13_ESM.xlsx]

## Sheet: Sheet1
Supplementary Table 11: Cytokine assay for examination of BALF in CIP(+) and CIP(-) samples, related to Supplementary Fig. 3d, e
	CCL21	CXCL13	CCL27	CXCL5	CCL11	CCL24	CCL26	CX3CL1	CXCL6	GM_CSF	CXCL1	CXCL2	CCL1	IFN_γ	IL_1β	IL_2	IL_4	IL_6	CXCL8	IL_10	IL_16	CXCL10	CXCL11	CCL2	CCL8	CCL7	CCL13	CCL22	MIF	CXCL9	CCL3	CCL15	CCL20	CCL19	CCL23	CXCL16	CXCL12	CCL17	CCL25	TNFa
CIP(+)1	800.88	1.44	4.68	1262.48	8.43	25.97	18.03	35.18	747.36	2.64	2826.74	57.2	21.3	2.4	3.56	1.66	5.74	8.64	730.86	5.72	200.15	210.18	3.52	17.26	1.18	111.37	30.29	5.06	21740.7	51.69	10.23	629.99	16.98	374.43	30.98	95.79	144.29	5.63	601.78	0.95
CIP(+)2	6684.63	139.82	8.99	953.44	10.23	23.8	23.67	27.7	869.75	4.67	2027.84	97.18	34.35	14.62	4.18	2.85	7.5	764.26	134.64	3.96	65.42	3753.94	31.75	153.39	63.72	251.79	62.32	35.09	6349.72	438.09	11.9	325.87	9.23	444.91	430.56	102.22	270.65	7.12	399.59	7.21
CIP(+)3	572.62	128.72	2.28	595.7	6.61	14.26	16.76	29.45	656.41	1.71	2375.3	20.54	28.8	2.62	0.86	1.02	5.13	21	75.2	1.9	82.01	1699.26	24.11	43.77	52.22	156.14	17.78	14.48	5960.37	160.21	4.55	210.71	8.12	248.51	26.01	30.97	220.88	3.4	259.46	3.33
CIP(+)4	2543.37	140.01	3.88	700.16	8.2	19.73	12.63	23.12	663.36	1.16	1327.77	45.85	28.56	4.43	1.53	1.44	5.57	21.93	52.86	0.93	30.04	1060.3	8.41	32.16	4	115.84	31.71	6.54	4584.11	204.64	2.42	292.39	3.05	234.94	130.11	103.43	113.91	2.21	259.46	3.39
CIP(+)5	15631.3	56.48	20.5	1130.46	12.35	158.36	31.32	76.82	2969.68	6.18	6019.77	81.7	34.03	11.17	3.52	3.84	13.3	31.48	570.18	8.1	273.1	364.76	2.38	158.79	9.69	191.95	69.84	121.46	18045.4	197.47	18.64	2568.48	47	331.35	10.44	248.78	327.26	16.42	837.14	5.63
CIP(+)6	1106.57	25.98	4.94	1281	5.7	28.14	13.65	45.46	561.03	3.32	2919.2	22.02	20.13	7.8	4.91	1.77	4.86	6.21	902.25	6.72	355.85	586.87	11.29	188.28	17.02	56.57	31.03	11.81	37103.9	146.83	9.02	408.95	6.85	226.85	12.2	272.02	122.38	7.49	645.54	2.27
CIP(+)7	511.49	73.81	3.62	209.67	2.73	7.72	6.04	6.35	68.4	2.5	45.98	15.67	14.82	2.22	0.37	0.38	2.05	5.34	38.53	1.38	63.77	58.29	0.61	14.17	2.47	28.2	2.51	4.86	8323.64	28	3.79	204.62	3	110.35	7.45	105.69	39.26	1.79	140.63	0.7
CIP(+)8	29060.8	235.74	11.19	997.57	18.62	6.66	29.5	57.88	588.79	4.48	3326.57	58.26	34.35	26.96	3.11	2.52	7.34	9.54	411.34	4.78	257.93	23713.3	227.23	211.21	106.83	328.65	46.02	19.88	13251.8	885.96	11.66	802.19	50.26	611.58	14.55	113.32	454.52	5.4	518.32	9.83
CIP(-)1	919.45	0.82	2.55	355.88	4.01	5.42	3.55	20.61	646.7	1.16	2603.46	12.9	10.38	0.99	0.57	0.49	2.05	2.09	62.75	1.81	168.98	81.27	2.76	14.61	1.16	26.06	10.68	2.77	21397.4	52.2	2.01	297.61	1.75	113.25	20.59	459.12	34.48	4.07	293.57	0.21
CIP(-)2	336.01	1.13	2.82	288.55	3.71	9.34	5.31	14.22	293.34	2	1805.1	11.89	11.55	0.99	0.96	0.18	2.32	0.91	83.38	2.39	301.34	27.15	0.49	31.44	1.25	12.49	12.33	8.45	28440.6	11.53	1.97	144.21	0.22	65.97	9.72	604.92	24.22	7.12	357.08	0.28
CIP(-)3	495.57	9.59	4.81	339.44	3.39	12.64	5.85	18.43	481.63	0.64	960.15	10.84	11.55	1.73	0.62	0.38	2.93	1.67	34.6	0.54	77.36	246.14	1.74	21.9	1.95	26.06	16.96	5.44	6496.79	25.01	1.79	290.87	1.78	123.97	20.49	316.73	52.79	3.75	178.21	0.21
CIP(-)4	1268.33	1.75	4.41	595.7	5.7	8.33	8.29	23.18	432.24	2	2468.45	35.79	15.73	3.68	1.55	1.02	3.27	5.12	115.06	2.19	81.7	77.99	0.93	83.71	2.52	46.72	21.3	11.03	9533.43	100.07	3.37	805.95	4.33	149.61	1.26	448.76	76.04	4.37	262.71	0.95
CIP(-)5	420.04	0.34	2.01	445.19	3.07	3.33	4.24	10.42	367.07	1.47	3524.4	12.9	9.1	0.57	0.74	0.18	2.05	1.21	104.41	2.68	139.41	86.15	2.58	10.53	1.76	12.49	23.14	3.65	20790.4	35.38	1.94	217.81	1.93	69.22	8.73	150.69	26.24	2.21	329.37	0.46
